# Supplementary material for: SCARA5 plays a critical role in the commitment of mesenchymal stem cells to adipogenesis
Source: Sci Rep. 2017 Nov 1;7:14833. doi: 10.1038/s41598-017-12512-2 (PMC5665884; doi:10.1038/s41598-017-12512-2)
Supplement: Supplementary file 2 — Supplementary Dataset 1 [file 41598_2017_12512_MOESM2_ESM.xlsx]

## Sheet: Sheet1
Supplementary Dataset 1.
Microarray analysis on proliferating A33 and C3H10T1/2 cells (Excel 1.96MB)
Probe Set ID	10T-D4(log2)	A33-D4(log2)	1.A33 D4/10T D4 (log2 ratio)	Gene Accession	Gene Symbol
10344620	2.46501	2.11282	-0.352189	ENSMUST00000097833	Gm10568
10344622	6.2502	5.98203	-0.268178	XR_030609	Gm6123
10344624	9.15129	8.99056	-0.160727	NM_008866	Lypla1
10344633	8.6325	8.71018	0.077678	NM_011541	Tcea1
10344637	8.40483	8.31908	-0.085753	NM_133826	Atp6v1h
10344653	3.05121	3.12933	0.078114	NM_011011	Oprk1
10344658	7.58566	7.07167	-0.513988	NM_009826	Rb1cc1
10344674	2.67415	3.12301	0.448864	AK087278	Fam150a
10344679	4.22144	4.53918	0.317746	NM_173868	St18
10344707	7.2289	7.52497	0.296071	NM_183028	Pcmtd1
10344713	10.3638	9.73566	-0.628132	NM_016661	Ahcy
10344723	7.91299	6.52043	-1.39256	NM_021511	Rrs1
10344725	5.20996	6.35188	1.14193	NM_175236	Adhfe1
10344741	10.9528	10.6526	-0.30026	NM_053263	Hnrnpa3
10344743	3.23908	3.58135	0.342271	BC066997	3110035E14Rik
10344750	5.8769	5.76294	-0.113959	NM_133220	Sgk3
10344772	3.90183	4.02268	0.120853	NM_177722	6030422M02Rik
10344789	6.95233	6.63335	-0.318981	NM_026493	Cspp1
10344797	6.44696	7.39762	0.950658	ENSMUST00000118263	Cspp1
10344799	7.3803	7.32813	-0.052175	NM_026493	Cspp1
10344801	7.21327	6.87378	-0.339489	NM_026493	Cspp1
10344803	6.97565	6.26005	-0.715599	NM_026493	Cspp1
10344805	6.50406	5.90213	-0.601932	NM_026493	Cspp1
10344807	7.22354	7.15539	-0.068149	NM_026493	Cspp1
10344809	7.77792	7.59542	-0.182495	NM_026493	Cspp1
10344811	7.63178	7.79206	0.160273	NM_026493	Cspp1
10344813	6.44588	5.96424	-0.481641	NM_026493	Cspp1
10344815	7.21446	6.88084	-0.333612	NM_026493	Cspp1
10344817	6.90148	6.45626	-0.445222	NM_026493	Cspp1
10344819	7.18627	6.86018	-0.326085	NM_026493	Cspp1
10344821	7.37904	7.32451	-0.054533	NM_026493	Cspp1
10344837	6.15239	5.20008	-0.952309	NM_029525	Prex2
10344879	3.45213	3.48658	0.034452	NM_001160369	A830018L16Rik
10344895	5.25685	5.06309	-0.193762	XR_032183	Gm7560
10344897	7.20177	6.8608	-0.34097	NM_172294	Sulf1
10344924	2.58765	3.05177	0.464119	NM_001011873	Xkr9
10344929	3.83701	4.45303	0.616022	NM_010827	Msc
10344931	11.447	11.164	-0.28291	NM_016980	Rpl5
10344935	3.57206	3.8545	0.282446	NM_001098528	Kcnb2
10344939	8.255	7.80673	-0.448274	NM_009352	Terf1
10344950	4.55824	4.91668	0.358439	XM_001473720	Gm7634
10344952	7.98286	7.09314	-0.889718	NM_133832	Rdh10
10344960	7.66788	7.37882	-0.289056	NM_027415	Tmem70
10344966	6.40035	5.68982	-0.710534	NM_016923	Ly96
10344973	3.13623	3.25545	0.11922	NM_010267	Gdap1
10344981	2.97247	4.07085	1.09838	NM_053191	Pi15
10344990	3.6513	4.04572	0.394428	NM_031402	Crispld1
10345007	3.50115	3.88387	0.38272	NM_153154	Tcfap2d
10345016	4.13701	4.16671	0.029702	NM_009334	Tcfap2b
10345025	9.64203	9.00798	-0.634049	NM_172015	Iars
10345028	1.83971	1.70237	-0.137336	NR_029593	Mir206
10345030	4.82513	5.25609	0.430961	NR_029902	Mir133b
10345032	4.89286	5.17474	0.281876	NM_010552	Il17a
10345037	7.75853	7.92872	0.170194	NM_028829	Paqr8
10345046	6.09855	6.6186	0.520055	NM_027974	Efhc1
10345058	5.84455	5.35409	-0.490463	NM_029398	Tmem14a
10345065	4.06846	4.76096	0.692491	NM_001077353	Gsta3
10345074	5.31104	5.27821	-0.032825	NM_145825	Cetn4
10345077	2.55596	2.35961	-0.196352	NM_183322	Khdc1a
10345079	3.78664	3.89685	0.110209	NM_183322	Khdc1a
10345083	3.65195	4.1836	0.531644	NM_001113187	Khdc1b
10345087	3.34242	3.87709	0.53467	NR_029533	Mir30a
10345089	4.26323	4.12425	-0.13898	NR_029717	Mir30c-2
10345091	4.32682	4.82543	0.49861	NM_172124	B3gat2
10345099	4.93178	5.5404	0.608621	NM_026503	1110058L19Rik
10345101	5.18003	5.58706	0.407025	NM_007740	Col9a1
10345141	7.32691	7.66797	0.341055	NM_026719	Lmbrd1
10345167	2.63944	3.09504	0.455603	XR_031920	Gm9443
10345172	3.45278	3.64126	0.188476	ENSMUST00000064487	Gm9884
10345183	7.98711	7.98981	0.0027	NM_194446	Cdk10
10345190	3.92903	4.28286	0.353828	NM_153601	Lgsn
10345197	1.99811	2.07426	0.076147	NM_029062	4930521A18Rik
10345203	7.59504	8.04584	0.450805	NM_153783	Paox
10345212	6.3978	4.36281	-2.03499	NM_133235	Khdrbs2
10345228	5.82172	6.0396	0.217874	NR_033199	1700001G17Rik
10345230	7.99199	7.54138	-0.450617	NM_008999	Rab23
10345241	8.28725	8.52781	0.240568	NM_134448	Dst
10345357	8.64569	8.17809	-0.467605	NM_178601	Imp4
10345368	6.81028	6.23261	-0.577677	ENSMUST00000097783	D1Ertd448e
10345370	4.24046	4.63062	0.390161	NM_011206	Ptpn18
10345387	4.09933	4.40862	0.309294	NM_009355	Prss39
10345393	4.88505	5.08961	0.204565	NM_007685	Cfc1
10345401	4.41786	4.64878	0.230926	NM_213727	Fam123c
10345404	3.8272	4.44518	0.617977	AK082264	C230030N03Rik
10345411	5.19123	5.4648	0.273568	NM_183019	Arhgef4
10345423	7.97125	8.72854	0.757293	NM_145516	Plekhb2
10345442	7.2179	6.77486	-0.443038	NM_015818	Hs6st1
10345445	5.72377	5.68839	-0.03538	NM_001172205	Arid5a
10345482	6.49723	6.38382	-0.113412	NM_033570	Cnnm4
10345492	6.0233	6.37973	0.356432	NM_001039551	Cnnm3
10345504	10.7128	10.6204	-0.09237	NM_009942	Cox5b
10345509	4.31391	4.62247	0.308562	NM_009539	Zap70
10345529	4.06312	4.16555	0.102425	BC147491	Vwa3b
10345546	3.22475	3.32417	0.099421	XR_032810	Vwa3b
10345548	3.41352	3.33082	-0.082699	XR_032810	Vwa3b
10345550	2.45337	2.19236	-0.261006	XR_032810	Vwa3b
10345552	6.44495	6.7272	0.282249	XR_032810	Vwa3b
10345554	2.91146	3.08753	0.176068	XR_032810	Vwa3b
10345556	5.23374	5.65298	0.419239	XR_032810	Vwa3b
10345558	2.9714	3.3192	0.347802	BC050813	Vwa3b
10345571	4.2703	4.79303	0.522734	NM_009918	Cnga3
10345580	7.15957	7.40748	0.247907	NM_030266	Inpp4a
10345608	8.06793	7.88421	-0.183722	NM_026123	Unc50
10345616	5.59811	5.08873	-0.509374	NM_001037918	Lipt1
10345620	9.09812	9.13711	0.038994	NM_027098	Mrpl30
10345626	8.74377	8.5024	-0.241369	NM_198303	Eif5b
10345656	4.21033	4.41796	0.207634	NM_001011684	Nms
10345666	8.58515	8.04341	-0.541742	NM_026850	Pdcl3
10345675	3.14423	3.20693	0.062698	NM_008719	Npas2
10345698	11.2972	11.2976	0.00045	NM_053257	Rpl31
10345706	8.30116	7.80113	-0.500029	BC049091	D1Bwg0212e
10345715	8.88272	8.74914	-0.133578	NM_008696	Map4k4
10345752	3.34407	3.50639	0.162314	NM_010555	Il1r2
10345762	7.03906	7.13321	0.094151	NM_008362	Il1r1
10345777	3.62943	3.08109	-0.548341	NM_133193	Il1rl2
10345791	8.30557	4.86971	-3.43586	NM_001025602	Il1rl1
10345807	2.95982	2.8769	-0.082917	NM_008365	Il18r1
10345824	6.75293	3.71573	-3.0372	NM_010553	Il18rap
10345840	4.19415	4.37974	0.185599	NM_177084	Slc9a4
10345855	4.02486	4.23135	0.206495	NM_001033289	Slc9a2
10345869	4.41223	4.94447	0.532236	NM_001081198	Tmem182
10345877	3.9749	3.67443	-0.300467	ENSMUST00000066196	Gm9915
10345879	4.6855	5.74843	1.06293	NM_008900	Pou3f3
10345882	7.28476	7.15452	-0.130237	NM_023514	Mrps9
10345895	4.22787	4.7996	0.571731	NM_053107	Gpr45
10345902	4.20939	4.60306	0.393667	ENSMUST00000039080	8430432A02Rik
10345904	7.22545	7.25995	0.0345	NM_133818	AI597479
10345909	11.3865	11.2869	-0.09963	NR_027478	Gm8580
10345911	2.84821	2.5805	-0.267706	XM_001476725	Gm8211
10345913	6.73026	6.83865	0.108388	NM_010879	Nck2
10345921	4.77758	5.21287	0.435285	NM_024283	1500015O10Rik
10345926	6.77833	6.59232	-0.186012	XR_030655	Gm8230
10345930	9.13198	8.71661	-0.415366	NM_009418	Tpp2
10345967	7.06363	6.81989	-0.243734	NM_144558	Bivm
10345981	7.5511	7.31464	-0.236461	NM_011729	Ercc5
10346000	7.05258	7.59475	0.542171	NM_028450	Gulp1
10346015	10.211	11.3607	1.14971	NM_009930	Col3a1
10346069	4.65906	5.53212	0.873057	XM_001472883	Gm8304
10346074	8.70246	8.0582	-0.644261	NM_028599	Wdr75
10346105	11.6885	11.5834	-0.10503	NM_207523	Rpl23a
10346107	3.57355	3.99083	0.417277	ENSMUST00000097760	Dnahc7b
10346109	4.41977	4.69599	0.276214	NM_001160386	Dnahc7b
10346137	5.15619	5.6865	0.530305	XR_033155	Gm8357
10346141	2.41826	2.70557	0.287304	ENSMUST00000056879	C230029F24Rik
10346146	4.36988	4.63475	0.26487	XM_001487804	Gm8384
10346150	3.52608	3.5617	0.035625	NM_019790	Tmeff2
10346164	8.30696	7.36848	-0.938476	NM_138741	Sdpr
10346168	2.98202	2.83376	-0.148263	NM_011487	Stat4
10346191	7.14834	7.60976	0.461428	NM_009283	Stat1
10346224	6.21404	5.99494	-0.219102	NM_001142647	Tmem194b
10346235	7.16541	6.91604	-0.249373	NM_146108	Hibch
10346250	2.98549	3.12674	0.141252	NM_010834	Mstn
10346255	6.8603	6.21642	-0.643881	NM_145517	Ormdl1
10346260	6.3992	5.97362	-0.425575	NM_028091	Osgepl1
10346269	3.02935	2.806	-0.223352	NM_030025	Ccdc150
10346298	7.59666	7.10125	-0.495415	NM_001039710	Coq10b
10346303	10.6843	10.3059	-0.37841	NM_008303	Hspe1
10346310	8.85381	8.49964	-0.354167	NM_025283	Mobkl3
10346321	6.1709	6.002	-0.168893	ENSMUST00000097736	Gm10561
10346323	7.08079	6.2928	-0.787989	NM_175439	Mars2
10346328	8.18419	8.09141	-0.092782	XR_031547	Gm8292
10346330	5.89074	4.36105	-1.52969	NM_001114663	Plcl1
10346337	6.32176	6.62972	0.307966	NM_028546	1700066M21Rik
10346340	6.68116	6.09487	-0.586295	BC071241	9430016H08Rik
10346348	5.18635	5.17322	-0.013129	NM_144882	Spats2l
10346365	7.73013	7.14583	-0.584304	NM_199007	Sgol2
10346374	6.37266	6.53846	0.165803	NM_009676	Aox1
10346410	3.52464	3.81631	0.291672	NM_023617	Aox3
10346448	3.79852	4.10462	0.306098	NM_023631	Aox4
10346485	3.4196	3.83782	0.418228	NM_001008419	Aox3l1
10346523	11.0395	10.7277	-0.31184	NM_025824	Bzw1
10346533	8.32444	8.17496	-0.149475	NM_022988	Nif3l1
10346544	7.07852	7.08056	0.002041	NM_025597	Ndufb3
10346549	9.84046	9.38712	-0.453339	NM_007624	Cbx3
10346551	7.55294	7.20175	-0.351187	NM_207653	Cflar
10346562	7.64997	7.57316	-0.076811	NM_207653	Cflar
10346564	8.50387	8.02955	-0.474329	NM_009812	Casp8
10346576	6.89139	6.80223	-0.089163	NM_172656	Stradb
10346592	5.67946	6.07302	0.393554	NM_001033449	Als2cr4
10346594	3.1841	3.59063	0.406535	NM_001033373	Cdk15
10346607	8.08394	8.72123	0.637291	NM_008057	Fzd7
10346611	3.50347	4.00243	0.498957	NM_001013771	Gm973
10346634	9.69387	8.69459	-0.999279	NM_018868	Nop58
10346651	8.28013	8.3907	0.110575	NM_007561	Bmpr2
10346668	7.20568	7.26258	0.056899	NM_001037725	Fam117b
10346678	6.24977	6.14209	-0.107679	NM_139150	Carf
10346695	7.73006	7.63122	-0.098839	NM_173444	Nbeal1
10346722	7.41711	7.34587	-0.071242	NM_173444	Nbeal1
10346747	8.74552	8.76643	0.020906	NM_030013	Cyp20a1
10346764	7.81423	7.44013	-0.374107	NM_198127	Abi2
10346780	11.6912	11.3234	-0.36778	NM_144958	Eif4a1
10346783	3.47797	3.9911	0.51313	NM_007642	Cd28
10346790	3.24095	3.32753	0.086579	NM_009843	Ctla4
10346799	4.00582	4.17343	0.167612	NM_017480	Icos
10346808	10.7412	10.7181	-0.02309	NM_001002239	Rpl17
10346810	5.96579	5.92385	-0.041946	NM_001081050	Pard3b
10346838	5.63982	5.21741	-0.422416	NM_001081050	Pard3b
10346843	8.50039	9.65282	1.15242	NM_001077403	Nrp2
10346867	10.5826	10.4299	-0.15272	NM_018796	Eef1b2
10346876	5.50725	4.51668	-0.990575	NR_028558	Snora41
10346878	3.30374	3.37786	0.074124	NM_028673	Zdbf2
10346882	5.43917	4.42661	-1.01255	NM_011780	Adam23
10346914	7.97391	7.53014	-0.443776	NM_172422	Fastkd2
10346938	2.84136	3.35639	0.515027	NR_027824	Gm13749
10346943	8.48804	7.88688	-0.601162	NM_133828	Creb1
10346960	7.94611	6.97715	-0.968963	NM_001097644	Ccnyl1
10346970	7.6045	7.81936	0.214864	NM_011086	Pikfyve
10347018	3.74188	3.85302	0.111143	NM_139270	Pth2r
10347033	4.55531	4.06865	-0.486664	NM_027010	Crygf
10347036	7.67278	7.10401	-0.568776	NM_001039934	Mtap2
10347060	3.82134	4.32097	0.499627	NM_175510	Unc80
10347073	4.38875	4.5905	0.201749	NM_175510	Unc80
10347106	8.32986	8.05542	-0.274436	NM_025683	Rpe
10347117	3.98455	4.35214	0.367583	NM_001080809	Cps1
10347163	2.6066	2.67674	0.070135	NM_029160	Spag16
10347188	3.50955	3.73978	0.23023	NM_177164	Vwc2l
10347193	10.1688	9.86822	-0.300602	NM_026195	Atic
10347210	5.22056	5.51475	0.294195	ENSMUST00000097699	Gm15456
10347216	11.1995	10.981	-0.21847	NM_019647	Rpl21
10347226	4.21309	4.48172	0.26863	NM_175564	Tmem169
10347232	8.89012	8.00205	-0.888073	NM_009533	Xrcc5
10347254	7.38502	7.34321	-0.041814	NM_018817	Smarcal1
10347273	9.93186	9.95125	0.019383	NM_009084	Rpl37a
10347277	4.79619	5.86328	1.06709	NM_008342	Igfbp2
10347282	4.1896	4.79456	0.604958	NM_001170641	Rufy4
10347291	2.67932	2.72732	0.048001	NM_009909	Cxcr2
10347297	10.1404	9.94262	-0.197773	NM_029711	Arpc2
10347307	5.06134	5.46898	0.407638	NM_174985	Gpbar1
10347310	6.29061	6.47811	0.187504	NM_001039509	Pnkd
10347324	4.09389	4.15178	0.05789	BC150857	Gm216
10347335	4.68003	5.25732	0.577288	NM_013612	Slc11a1
10347351	7.60512	7.43433	-0.170794	NM_153088	Ctdsp1
10347362	4.4171	4.67725	0.260143	NR_029743	Mir26b
10347364	3.43886	4.16159	0.722728	NM_009509	Vil1
10347386	8.78534	8.33	-0.45534	NM_021383	Rqcd1
10347398	4.08542	4.39925	0.313823	NM_001081456	Plcd4
10347417	7.74603	7.59794	-0.148088	NM_025784	Bcs1l
10347427	5.71365	5.81832	0.104661	NM_175031	Stk36
10347460	8.38301	7.43558	-0.947421	NM_001014974	Ttll4
10347481	4.54119	5.09133	0.550136	NM_024264	Cyp27a1
10347491	4.92558	5.9061	0.980523	NM_009526	Wnt6
10347497	5.02183	5.74156	0.719731	NM_009518	Wnt10a
10347503	5.84617	6.36954	0.523379	NM_009872	Cdk5r2
10347508	7.83016	8.05877	0.228613	NM_170755	Fam134a
10347521	7.44851	7.56586	0.117349	NM_026846	Zfand2b
10347531	6.07167	6.16253	0.090866	NM_026187	Ankzf1
10347552	8.42404	8.33053	-0.093513	NM_011494	Stk16
10347564	5.89926	5.54512	-0.354142	NM_001159883	Dnajb2
10347583	4.49723	4.59795	0.100713	NM_010043	Des
10347593	6.12425	5.67973	-0.444528	NM_007463	Speg
10347639	7.77577	8.0332	0.257426	NM_133708	Gmppa
10347650	4.89687	5.69629	0.799421	NM_183022	Accn4
10347662	4.53384	4.92817	0.394335	NM_177056	Tmem198
10347669	5.32119	5.82756	0.506369	NM_010564	Inha
10347672	6.40436	6.59356	0.189203	NM_027886	Stk11ip
10347697	6.44661	6.9113	0.464695	NM_009208	Slc4a3
10347724	3.99815	4.45709	0.458933	ENSMUST00000097692	Slc4a3
10347728	5.74095	6.0064	0.265449	XR_033098	Gm2060
10347734	4.44948	4.95312	0.50364	NM_001004173	Sgpp2
10347741	3.11565	3.58805	0.472396	NM_026713	Mogat1
10347748	8.26659	7.5752	-0.691389	NM_028817	Acsl3
10347767	3.76878	4.41516	0.646389	NM_021342	Kcne4
10347772	2.96457	3.05362	0.089051	ENSMUST00000097684	Gm10555
10347774	7.27811	7.14425	-0.133852	NM_001081210	Mrpl44
10347779	1.96402	1.74677	-0.217246	AK137457	9830004L10Rik
10347781	2.79684	3.01703	0.220191	BC082310	9430031J16Rik
10347796	8.28582	7.96501	-0.320808	NM_029777	Rhbdd1
10347807	4.99354	5.5098	0.516256	NM_007734	Col4a3
10347862	8.84506	8.72451	-0.12055	NM_029409	Mff
10347873	10.1081	9.81489	-0.293168	NM_010472	Agfg1
10347888	3.73438	4.28064	0.546268	NM_016960	Ccl20
10347895	2.64125	2.80792	0.166672	NR_027636	Wdr69
10347910	8.05094	8.16074	0.109803	NM_025386	Fbxo36
10347915	2.97286	3.34942	0.376557	NM_001081746	Gm7609
10347917	12.2728	12.3319	0.05909	NM_009078	Rpl19
10347919	3.02627	2.97257	-0.053698	BC100303	A530040E14Rik
10347921	3.66273	4.21586	0.553132	ENSMUST00000093501	A530040E14Rik
10347925	2.7907	3.03195	0.241247	NM_001081746	Gm7609
10347928	3.19684	2.8424	-0.35443	NM_175397	Sp110
10347931	4.03362	4.11198	0.078365	AK149712	G530012D18Rik
10347933	4.03942	4.01167	-0.027749	NM_001013817	Sp140
10347948	3.81521	4.18142	0.366212	NM_013673	Sp100
10347970	8.73699	8.38989	-0.347103	NM_133781	Cab39
10347980	9.18738	9.49787	0.310495	NM_022417	Itm2c
10347988	4.0875	3.98956	-0.097938	ENSMUST00000027426	4933407L21Rik
10347992	3.05195	3.58533	0.533378	NM_027300	Spata3
10348000	3.4301	3.95295	0.522853	NM_001144992	2810459M11Rik
10348004	10.8134	10.5609	-0.25257	NM_027357	Psmd1
10348032	6.60157	6.5273	-0.074268	NM_030184	Armc9
10348062	5.33887	6.18227	0.843398	NM_145222	B3gnt7
10348070	5.97805	6.00111	0.023056	NM_010880	Ncl
10348072	5.13865	5.16204	0.023388	ENSMUST00000097665	C130036L24Rik
10348074	5.13674	5.53053	0.393791	NM_027966	1700019O17Rik
10348076	6.00133	6.02077	0.01944	ENSMUST00000086964	Rpl30-ps6
10348078	11.6471	11.0205	-0.62666	NM_008972	Ptma
10348087	7.78145	7.39713	-0.384324	NM_172974	Cops7b
10348096	7.00966	6.97544	-0.034222	NM_001172157	Dis3l2
10348131	4.79927	5.19144	0.392162	NM_007432	Akp3
10348144	4.83224	5.13378	0.301536	ENSMUST00000044533	1700027L20Rik
10348150	4.3404	4.62273	0.282336	NM_021600	Chrnd
10348166	4.60967	5.07951	0.469839	ENSMUST00000027470	Chrng
10348180	8.1552	8.07088	-0.084313	NM_001039169	Eif4e2
10348194	5.52653	8.21467	2.68813	NM_028889	Efhd1
10348201	8.44875	8.4123	-0.036452	NM_146112	Gigyf2
10348234	4.60452	4.61293	0.008416	NM_001160165	Neu2
10348240	5.14881	5.30961	0.160808	BC115669	3110079O15Rik
10348244	4.2784	4.69904	0.420638	NM_010566	Inpp5d
10348277	7.68757	7.66209	-0.025487	NM_029846	Atg16l1
10348299	4.98517	4.98997	0.004797	ENSMUST00000097661	5830472F04Rik
10348301	4.50701	4.65905	0.152042	NM_009118	Sag
10348321	7.64821	7.22246	-0.425752	NM_177646	Dgkd
10348354	6.53857	7.25857	0.720003	NM_201644	Ugt1a9
10348376	4.30601	4.73949	0.433481	NM_001177364	Heatr7b1
10348378	3.86935	4.0876	0.218249	NM_134252	Trpm8
10348410	3.21458	3.38798	0.173402	NM_029269	Spp2
10348424	7.47769	7.47782	0.000134	NM_133816	Sh3bp4
10348432	7.70189	6.86986	-0.832025	NM_178119	Agap1
10348451	5.15908	5.39164	0.232556	NM_007722	Cxcr7
10348456	9.17329	8.91738	-0.255914	NM_133805	Cops8
10348468	4.04155	4.30997	0.268428	ENSMUST00000070048	Gm9991
10348471	4.63844	4.90995	0.271513	NM_053015	Mlph
10348489	5.7445	6.1697	0.425196	NM_001101647	Prlh
10348493	7.39843	7.20116	-0.197267	NM_008515	Lrrfip1
10348521	2.73665	2.8596	0.122943	NM_001033408	Rbm44
10348537	3.79984	4.40748	0.607643	NM_016894	Ramp1
10348547	6.67519	6.32537	-0.349821	NM_026454	Ube2f
10348558	6.24671	6.36479	0.11808	NM_016717	Scly
10348570	5.82472	6.69511	0.870389	NM_001033292	Espnl
10348580	4.14098	4.667	0.526021	NM_027551	Klhl30
10348590	4.41784	5.0114	0.593562	NM_173395	Fam132b
10348600	6.65777	6.12362	-0.534148	NM_028718	Traf3ip1
10348618	6.94581	6.63355	-0.312255	NM_001039126	Asb1
10348632	8.59427	8.33168	-0.262594	NM_007855	Twist2
10348635	4.72306	5.27689	0.553827	NM_147037	Olfr1413
10348637	4.65816	4.66683	0.008666	NM_146277	Olfr1412
10348639	3.65261	3.99084	0.338227	NM_146490	Olfr1411
10348641	4.89258	5.03068	0.1381	NM_146491	Olfr1410
10348643	4.03995	4.59739	0.557439	NM_206896	Olfr12
10348645	4.97472	5.3305	0.355785	NM_022320	Gpr35
10348653	8.69603	8.46232	-0.233717	NM_016696	Gpc1
10348664	5.34867	5.67447	0.325805	NR_029559	Mir149
10348666	5.13878	5.71695	0.578165	NM_175118	Dusp28
10348670	6.84168	7.02406	0.182374	NM_181405	Rnpepl1
10348682	6.49372	6.33938	-0.154338	NM_011796	Capn10
10348697	5.37577	5.81775	0.441984	NM_177587	Aqp12
10348702	3.50693	4.07019	0.563265	NM_016702	Agxt
10348739	6.32844	9.09649	2.76805	NM_172463	Sned1
10348775	9.29627	9.09067	-0.205603	NM_023200	Ppp1r7
10348791	4.56477	4.37268	-0.192087	NM_207031	Ano7
10348817	10.5129	10.5274	0.01445	NM_001159719	2011-09-02
10348829	6.29022	6.57476	0.284545	NM_145519	Farp2
10348858	6.47416	6.5326	0.058437	NM_016778	Bok
10348864	5.47959	5.42797	-0.051623	NM_025920	Thap4
10348866	7.9894	7.77423	-0.215174	NM_174874	Atg4b
10348879	7.04588	6.58368	-0.4622	NM_025454	Ing5
10348889	6.6669	6.6364	-0.030493	NM_178882	D2hgdh
10348896	2.91752	3.63731	0.719789	NM_199366	Gal3st2
10348902	3.006	3.50888	0.50288	NM_199366	Gal3st2
10348906	5.57436	5.50103	-0.073323	NM_001039219	Gm6086
10348910	4.58104	5.38715	0.806109	NM_173772	Neu4
10348917	6.37364	6.31833	-0.055314	NM_026321	Fam174a
10348924	12.4379	12.4947	0.05682	NM_001111116	Gm15427
10348929	11.3478	10.9997	-0.34812	NM_133834	Hnrnpf
10348932	6.44238	6.05907	-0.383306	NM_026250	Gin1
10348947	1.97996	2.42814	0.44818	NM_027584	Slco6d1
10348963	2.63434	3.37191	0.73757	NM_172851	Cntnap5b
10348999	3.5755	3.71054	0.13504	NM_011800	Cdh20
10349014	10.2008	9.92126	-0.279578	NM_009797	Capza1
10349016	7.5894	7.46598	-0.123414	NM_173187	2310035C23Rik
10349049	10.4192	9.84855	-0.570629	NM_026521	Zfp706
10349051	4.42877	4.70252	0.273748	NM_009399	Tnfrsf11a
10349065	6.72784	6.21608	-0.511765	NM_001122676	Zcchc2
10349081	6.51221	6.27694	-0.235274	NM_133821	Phlpp1
10349100	7.4423	7.1964	-0.245898	XR_032823	Gm6651
10349102	4.66893	4.48005	-0.188883	NM_009741	Bcl2
10349108	2.54832	2.54454	-0.003778	NM_009257	Serpinb5
10349118	2.56772	2.6523	0.084579	NM_027971	Serpinb12
10349129	2.23475	2.35218	0.117429	NM_172852	Serpinb13
10349138	2.40122	2.39057	-0.010647	NM_025867	Serpinb11
10349147	1.98855	3.10684	1.11829	NM_027548	Serpinb7
10349157	3.53043	3.75283	0.222408	NM_001174170	Serpinb2
10349166	2.14397	2.2467	0.102739	NM_198028	Serpinb10
10349174	7.77209	7.67259	-0.099498	NM_011459	Serpinb8
10349184	3.06223	3.1538	0.091567	NM_172853	Cdh7
10349208	3.37556	3.50961	0.134055	NM_001077425	Cntnap5a
10349239	9.0346	8.2647	-0.769903	NM_026472	Mki67ip
10349249	8.15142	8.02044	-0.13098	NM_001081276	Clasp1
10349295	4.5109	4.68224	0.171341	NM_023755	Tcfcp2l1
10349316	4.34455	4.50511	0.160554	NM_146103	Tmem185b
10349319	4.47943	5.0651	0.585665	NM_001012322	Sctr
10349333	5.61657	5.47736	-0.139205	NM_028439	3110009E18Rik
10349340	5.30388	5.91289	0.609009	NM_207233	C1ql2
10349345	5.54751	5.56997	0.022465	NM_010133	En1
10349348	7.40602	7.27613	-0.129889	NM_001025156	Ccdc93
10349378	4.19861	4.78053	0.581919	NM_199021	Dpp10
10349383	8.60333	9.49996	0.89663	NM_028787	Slc35f5
10349401	6.03599	8.43757	2.40158	NM_027677	Gpr39
10349404	7.62242	7.21706	-0.405362	NM_145128	Mgat5
10349431	2.87191	3.18613	0.314215	NM_001033041	Acmsd
10349442	8.13823	7.91948	-0.218751	NM_028399	Ccnt2
10349453	7.99793	7.90203	-0.095902	NM_178690	Rab3gap1
10349478	11.9652	11.9414	-0.02376	NM_009081	Rpl28
10349480	7.67652	7.39501	-0.281516	NM_181750	R3hdm1
10349510	4.53882	4.91401	0.37519	NR_029543	Mir128-1
10349512	9.39075	9.19185	-0.198905	NM_026390	Ubxn4
10349529	4.22572	4.44288	0.217161	NM_172485	Thsd7b
10349559	6.26281	6.11193	-0.150877	NM_178691	Yod1
10349562	5.3587	5.46293	0.104233	NM_177604	AA986860
10349571	3.26466	3.47328	0.208616	NM_001170632	Fcamr
10349580	3.64313	4.12822	0.485087	NM_011082	Pigr
10349593	4.3817	4.85137	0.469665	NM_026976	Faim3
10349603	3.35612	3.0329	-0.323218	NM_010548	Il10
10349610	7.47001	7.41985	-0.050167	NM_001136070	Lgtn
10349637	4.80323	4.54023	-0.262998	BC138225	Fam72a
10349644	3.49648	3.81651	0.320025	NM_011924	Avpr1b
10349648	4.06015	4.09715	0.036996	NM_007799	Ctse
10349661	6.96963	6.58196	-0.38767	NM_145509	5430435G22Rik
10349671	3.52645	4.01464	0.488192	NM_177243	Slc26a9
10349694	3.7874	4.12682	0.339423	NM_178079	Pm20d1
10349711	6.83339	6.0865	-0.746887	NM_173865	Slc41a1
10349724	6.90654	7.1513	0.244755	NM_144875	Rab7l1
10349733	10.1771	9.70055	-0.476526	NM_175294	Nucks1
10349744	5.51598	6.16915	0.653169	NM_145977	Slc45a3
10349752	7.56149	7.29733	-0.264155	NM_007923	Elk4
10349761	2.31585	3.01153	0.695679	NM_001033250	Lemd1
10349769	2.61754	3.01455	0.397005	NR_029777	Mir135b
10349771	4.84422	4.56105	-0.283162	XM_987328	Gm7241
10349773	7.90686	6.9358	-0.971061	NM_144810	Klhdc8a
10349782	6.66716	6.00974	-0.657416	NM_028778	Nuak2
10349793	7.63096	7.54711	-0.083845	NM_172516	Dstyk
10349809	8.03248	7.77846	-0.254016	NM_172517	Rbbp5
10349821	5.79528	5.28723	-0.508058	NM_029025	Tmem81
10349826	4.76108	4.83487	0.073789	ENSMUST00000097577	Gm10538
10349828	5.1097	5.83357	0.723868	NM_010732	Lrrn2
10349832	8.02406	7.55011	-0.473946	XR_033420	Gm7246
10349834	6.02251	6.28312	0.26061	NM_001099276	Pik3c2b
10349868	7.78582	7.44197	-0.343855	NM_133819	Ppp1r15b
10349876	5.59397	5.40323	-0.190739	NM_182930	Plekha6
10349904	4.8028	5.05138	0.248581	NM_026680	Golt1a
10349913	5.12792	5.86599	0.738065	NM_178260	Kiss1
10349922	4.23717	4.76072	0.523547	NM_031192	Ren1
10349932	3.80927	3.93765	0.128383	NM_175443	Etnk2
10349945	4.59961	5.20212	0.602507	ENSMUST00000097572	Gm10537
10349947	4.33758	4.78452	0.446942	NM_021355	Fmod
10349951	4.2752	4.36252	0.087311	ENSMUST00000097570	Gm8618
10349953	3.25729	3.77527	0.517984	NM_027979	Chit1
10349968	4.0849	4.50213	0.417226	NM_007695	Chi3l1
10349980	5.08912	5.34249	0.253374	NM_016749	Mybph
10349993	4.49521	5.18593	0.690718	NM_031189	Myog
10349997	3.33266	3.68315	0.350489	NM_173771	4933406M09Rik
10350003	8.85164	8.4579	-0.393742	NM_028057	Cyb5r1
10350015	8.78758	9.01986	0.232277	NM_028320	Adipor1
10350024	7.01006	6.31528	-0.694781	NM_153128	Klhl12
10350039	7.99856	7.95018	-0.048382	NM_145510	Rabif
10350044	11.1475	11.0396	-0.10791	L08651	Rpl29
10350046	8.00816	8.14306	0.134904	NM_152895	Kdm5b
10350077	4.76263	5.35016	0.587538	NM_009307	Syt2
10350090	6.52713	5.99729	-0.529838	NM_026024	Ube2t
10350099	4.95601	5.25564	0.299627	NM_007955	Ptprv
10350102	5.06416	5.2053	0.141146	NM_177081	Ptpn7
10350113	8.80608	8.98655	0.180477	NM_026823	Arl8a
10350123	5.48375	5.39807	-0.085676	NM_053106	Lmod1
10350128	4.54457	5.12614	0.581576	NM_173437	Nav1
10350136	10.5592	10.6042	0.04499	NM_007791	Csrp1
10350146	9.40593	9.55183	0.145899	NM_013750	Phlda3
10350149	5.17772	5.60397	0.426252	NM_021467	Tnni1
10350159	4.99229	5.43593	0.443637	NM_133664	Lad1
10350173	6.58607	5.90845	-0.677618	NM_001130174	Tnnt2
10350188	7.42252	7.44306	0.020538	NM_025439	Tmem9
10350199	4.64973	4.86233	0.212597	NM_001081023	Cacna1s
10350247	3.85654	4.67502	0.818479	NM_001039472	Kif21b
10350286	6.32734	6.20488	-0.12246	NM_026500	Ddx59
10350297	7.22029	6.28405	-0.936239	NM_001081258	Kif14
10350329	2.87644	3.08632	0.209874	NM_001081258	Kif14
10350331	7.50743	7.33146	-0.175967	NM_001160251	Zfp281
10350335	7.83356	7.63184	-0.201723	NM_013551	Hmbs
10350337	3.57377	3.07892	-0.494849	ENSMUST00000054333	A130050O07Rik
10350339	4.14105	3.25637	-0.884688	NR_029795	Mir181a-1
10350341	6.25066	5.25796	-0.992704	NR_029820	Mir181b-1
10350343	3.17868	3.70652	0.527846	NM_177397	Atp6v1g3
10350349	6.95879	6.50893	-0.449859	NM_001166501	Dennd1b
10350377	8.53253	7.93109	-0.601449	NM_172643	Zbtb41
10350392	7.63875	6.9936	-0.645142	NM_009791	Aspm
10350425	2.05491	2.39049	0.335579	NM_031164	F13b
10350438	3.58644	3.09483	-0.491616	NM_001081027	Kcnt2
10350473	2.83264	2.68576	-0.146877	NM_020025	B3galt2
10350478	10.4017	10.6856	0.28391	NM_001038592	Glrx2
10350489	8.55832	7.77713	-0.781187	NM_019562	Uchl5
10350504	6.19241	5.94789	-0.244526	XR_033865	Gm5263
10350506	4.63147	4.8135	0.182033	NM_153539	Fam5c
10350516	10.0795	7.42703	-2.65243	NM_011198	Ptgs2
10350530	3.27333	3.30483	0.031491	NM_001159730	Pdc
10350535	9.14514	8.75921	-0.385928	NM_133780	Tpr
10350592	4.8045	5.03179	0.227295	AK014162	3110040M04Rik
10350594	9.02834	8.33115	-0.697187	NM_054102	Ivns1abp
10350614	8.17423	8.09355	-0.080677	NM_026876	1190005F20Rik
10350630	4.65217	4.62394	-0.028227	NM_022018	Fam129a
10350646	7.81571	7.79365	-0.02206	NM_001039644	Edem3
10350668	3.83537	4.20459	0.369215	NM_177756	Glt25d2
10350681	2.38714	2.38714	0	NM_001081197	Apobec4
10350684	10.1004	9.78391	-0.316491	NM_026369	Arpc5
10350689	5.00038	5.24173	0.241351	NM_010877	Ncf2
10350697	5.43966	6.35218	0.912523	NM_175460	Nmnat2
10350710	3.55306	3.6585	0.105444	BC113157	1700012A16Rik
10350725	4.30267	4.88512	0.582443	NM_026380	Rgs8
10350733	5.35754	5.70117	0.343627	NM_011267	Rgs16
10350742	3.57771	3.67709	0.09938	NM_011882	Rnasel
10350749	4.98179	5.28036	0.298573	NM_001008426	Gm5531
10350751	4.0414	4.51919	0.477792	NM_178244	Teddm1
10350753	6.36414	7.16641	0.802264	NM_008131	Glul
10350758	4.60793	5.24316	0.635232	AK080751	A930039A15Rik
10350766	7.74677	7.66129	-0.085477	NM_021433	Stx6
10350777	7.75846	7.44889	-0.309576	NM_028250	Acbd6
10350790	5.98028	6.18179	0.201511	NM_172843	Tor1aip2
10350792	7.70099	7.82032	0.119333	NM_001160181	Tor1aip2
10350800	7.17829	7.05587	-0.122422	NM_172843	Tor1aip2
10350806	3.97674	4.84822	0.871481	NM_130456	Nphs2
10350816	10.7167	10.8592	0.14243	NM_025592	Rpl35
10350819	9.70832	9.65668	-0.051633	NM_007788	Csnk2a1
10350823	8.10913	7.3632	-0.745927	NM_001136104	Abl2
10350838	9.55929	8.67315	-0.886138	NM_026515	2810417H13Rik
10350840	4.24691	6.00421	1.7573	NM_028333	Angptl1
10350846	2.71269	2.83998	0.12729	ENSMUST00000097519	Gm10531
10350848	7.2636	7.08285	-0.180754	BC055845	2810025M15Rik
10350853	4.1255	4.63782	0.512316	NM_001033284	BC026585
10350864	6.83555	7.05841	0.222867	NM_033354	Sec16b
10350896	4.18991	4.76064	0.570731	NM_007495	Astn1
10350921	2.55266	2.38115	-0.171502	NR_030441	Mir488
10350923	8.569	8.24711	-0.321888	NM_011931	Rfwd2
10350951	3.28994	3.96157	0.671627	NM_022312	Tnr
10350975	4.2205	4.15035	-0.070153	ENSMUST00000097514	Gm10530
10350977	6.1498	5.62127	-0.528529	NM_001162896	4930523C07Rik
10350985	7.7782	7.64531	-0.132888	NM_025474	Mrps14
10350990	11.304	11.0097	-0.29422	NM_207523	Rpl23a
10350992	8.44417	8.36308	-0.081089	NM_001024952	Rc3h1
10351013	7.41863	7.33726	-0.081373	NM_001024952	Rc3h1
10351015	4.41814	4.46183	0.043684	NM_080844	Serpinc1
10351026	9.60039	9.35366	-0.246731	NR_002840	Gas5
10351035	9.01411	8.02199	-0.992126	NR_002840	Gas5
10351037	10.5062	10.0073	-0.49891	NR_002840	Gas5
10351039	5.21224	4.45925	-0.752989	NR_002840	Gas5
10351043	6.39869	5.14912	-1.24956	NR_028543	Snord47
10351047	6.01853	5.56311	-0.455421	NM_027429	Cenpl
10351056	4.19191	4.45026	0.258354	NM_028664	Ankrd45
10351095	2.71505	2.85638	0.141329	NM_009452	Tnfsf4
10351099	3.021	3.15669	0.135693	NM_183391	Tnfsf18
10351107	6.03796	6.10594	0.067982	NM_026078	Pigc
10351111	6.907	6.94005	0.033051	NR_002870	Dnm3os
10351117	3.25906	3.65928	0.400214	NM_001038619	Dnm3
10351119	8.90773	8.39084	-0.516889	NM_016796	Vamp4
10351131	3.35659	3.53261	0.176014	NM_010865	Myoc
10351138	7.11305	7.1959	0.082859	XR_031476	Rpsa-ps1
10351140	8.50839	8.4419	-0.066497	NM_010629	Kifap3
10351163	7.31413	7.2683	-0.04583	NM_028776	Scyl3
10351179	6.51405	5.72226	-0.791793	BC050143	2810422O20Rik
10351182	4.28968	4.97656	0.686883	NM_011345	Sele
10351197	4.56924	4.38918	-0.180057	NM_011346	Sell
10351206	6.0011	4.42603	-1.57507	NM_011347	Selp
10351224	3.13574	3.30484	0.169108	NM_007976	F5
10351259	8.25852	7.52023	-0.738295	NM_054087	Slc19a2
10351269	5.86425	5.53302	-0.331237	NM_029115	4930455F23Rik
10351277	8.02999	7.95001	-0.079972	NM_138314	Nme7
10351293	3.47317	3.85325	0.380084	NM_019759	Dpt
10351298	6.87643	6.48398	-0.392447	NM_001081126	Gpr161
10351304	7.67973	7.63016	-0.049572	NM_027430	Brp44
10351310	2.81264	2.98965	0.177014	NM_173029	Adcy10
10351347	7.15611	7.99524	0.839133	NM_011804	Creg1
10351353	4.58929	4.97795	0.388658	NM_001113394	Cd247
10351368	4.13371	4.51926	0.385552	NM_021610	Gpa33
10351380	4.85411	4.96084	0.106726	NM_001164528	Ildr2
10351390	7.8766	7.89299	0.01639	NM_030245	Tada1
10351400	3.12945	3.54567	0.416213	NM_001160262	Fam78b
10351404	8.59514	8.42377	-0.171366	NM_001039483	Tmco1
10351414	8.19138	8.54281	0.351428	NM_019993	Aldh9a1
10351430	3.36194	3.77586	0.413919	NM_009107	Rxrg
10351443	4.56085	4.61976	0.058912	NM_033652	Lmx1a
10351455	3.25353	3.32972	0.076184	NM_009063	Rgs5
10351463	2.98101	3.06101	0.079999	ENSMUST00000027997	Rgs5
10351465	3.92468	4.05584	0.131161	BC150846	1700084C01Rik
10351471	5.74835	6.45613	0.707783	NM_010633	Uhmk1
10351473	2.64444	2.6595	0.015066	NM_001033499	Sh2d1b2
10351477	2.83924	2.92003	0.080794	NM_012009	Sh2d1b1
10351482	3.59342	4.40028	0.806858	BC099563	1700015E13Rik
10351487	4.28713	4.70188	0.414749	NM_001109985	Nos1ap
10351489	9.19834	9.42375	0.225409	XR_031469	Gm7299
10351491	6.06154	6.19583	0.134293	NM_177068	Olfml2b
10351502	4.78404	5.08961	0.305575	NM_023173	Dusp12
10351507	3.241	3.25419	0.013186	ENSMUST00000097468	Gm10522
10351509	3.76061	3.27073	-0.489879	NM_144559	Fcgr4
10351515	6.30014	7.00057	0.700434	NR_004412	Rnu1b1
10351517	3.71255	4.43855	0.726005	BC061017	1700009P17Rik
10351525	5.03177	5.26869	0.236916	NM_008623	Mpz
10351533	3.83562	4.43128	0.595659	NM_009803	Nr1i3
10351546	4.6921	4.98887	0.296769	NM_013474	Apoa2
10351551	5.48493	5.7774	0.292471	NM_172845	Adamts4
10351563	6.86301	6.54459	-0.318422	NM_020579	B4galt3
10351574	8.04979	7.97335	-0.076443	NM_001128609	Dedd
10351583	8.7915	8.53393	-0.257567	NM_011070	Pfdn2
10351588	4.73774	5.25557	0.517834	NM_027893	Pvrl4
10351603	4.7553	4.90287	0.147572	NM_001005508	Arhgap30
10351616	6.97742	6.73753	-0.239885	NM_009480	Usf1
10351623	5.43891	5.18498	-0.253932	NM_172647	F11r
10351636	6.75687	6.53523	-0.221643	NM_019484	Refbp2
10351644	3.32079	3.92869	0.607897	NM_018729	Cd244
10351658	2.40771	3.21967	0.811955	NM_007649	Cd48
10351665	8.73558	8.37762	-0.357959	NM_183250	Ccdc72
10351667	2.47632	2.83632	0.36	NM_013730	Slamf1
10351679	2.50949	2.78181	0.272317	NM_013489	Cd84
10351689	4.09185	4.40286	0.311009	ENSMUST00000097466	Gm10521
10351691	3.31688	3.29633	-0.020551	NM_030710	Slamf6
10351703	10.5975	10.8271	0.22962	NM_009938	Copa
10351738	8.03833	8.19869	0.16036	NM_023041	Pex19
10351749	8.53326	8.81712	0.283855	NM_153555	Dcaf8
10351769	6.3114	6.58148	0.270084	NM_080419	Igsf8
10351781	4.28453	4.63403	0.3495	NM_001039484	Kcnj10
10351788	7.3107	6.76886	-0.541841	NM_026234	Pigm
10351792	4.6594	4.88277	0.223367	NM_029612	Slamf9
10351801	4.61494	5.15333	0.538389	NM_033608	Igsf9
10351825	9.35546	8.76067	-0.594789	NM_178598	Tagln2
10351832	4.72492	5.24294	0.518019	NM_027972	Ccdc19
10351843	5.15299	5.99943	0.846445	NM_177723	Vsig8
10351852	3.20942	3.51261	0.303196	NM_007768	Crp
10351857	3.40667	3.68315	0.276477	NM_008763	Olfr16
10351861	2.85527	2.92555	0.070275	NM_001001809	Olfr218
10351863	2.88158	2.82892	-0.052651	NM_146881	Olfr1404
10351865	2.94926	3.16824	0.218982	NM_146651	Olfr418-ps1
10351867	3.97297	6.29905	2.32608	NM_001013779	Aim2
10351873	2.04132	1.90234	-0.138981	NM_175026	Pyhin1
10351880	3.51266	2.80348	-0.709188	NM_001162938	E430029J22Rik
10351884	3.91781	4.48287	0.565058	NM_146717	Olfr433
10351886	3.27131	3.48736	0.216049	NM_146716	Olfr432
10351888	3.0489	3.33843	0.289534	NM_146718	Olfr430
10351891	3.85864	3.75377	-0.104867	NM_146722	Olfr429
10351893	2.74781	2.76688	0.019068	NM_207158	Olfr427
10351895	4.05023	3.85008	-0.20015	NM_146721	Olfr424
10351899	2.42957	2.39499	-0.034582	NM_146720	Olfr421
10351903	3.32286	3.28002	-0.042845	NM_146305	Olfr420
10351905	3.05615	3.08289	0.026734	NM_011465	Spna1
10351959	1.86427	2.46343	0.599153	NM_025470	1810030J14Rik
10351961	3.9956	4.32682	0.33122	NM_207137	Olfr417
10351963	2.44123	2.51554	0.07431	NM_146714	Olfr248
10351966	3.70169	4.12784	0.426143	NM_146761	Olfr414
10351968	3.94314	4.17301	0.229869	NM_207694	Olfr220
10351971	3.21329	3.61757	0.404285	NM_019445	Fmn2
10352000	2.81331	2.97619	0.162875	NM_133809	Kmo
10352020	3.70744	3.85411	0.146673	NM_029453	Wdr64
10352048	7.24908	6.12785	-1.12123	NM_012012	Exo1
10352066	6.78843	6.8062	0.017775	NM_029756	Sdccag8
10352092	7.10181	5.927	-1.17481	NM_001012330	Zfp238
10352097	3.63697	3.84155	0.204585	NM_027077	1700016C15Rik
10352104	3.59429	3.30553	-0.288765	ENSMUST00000111149	Gm16432
10352110	3.01695	2.89441	-0.122531	NM_001034899	Gm16432
10352119	8.51278	8.02989	-0.482892	NM_024282	Pppde1
10352125	5.27146	4.61559	-0.655875	ENSMUST00000069568	Gm9982
10352127	7.58933	7.64678	0.057449	NM_025511	Fam36a
10352133	4.731	4.43925	-0.291753	NM_026626	Efcab2
10352143	5.50317	4.40283	-1.10034	NM_001161665	Kif26b
10352152	5.2895	4.75143	-0.538075	NM_001161665	Kif26b
10352166	6.13464	6.0221	-0.112546	NM_146105	Cnst
10352178	8.28218	7.68391	-0.598264	NM_178653	Sccpdh
10352192	4.94489	5.23153	0.28664	NM_026375	Ahctf1
10352194	8.64387	8.45253	-0.191346	NM_001033285	Cdc42bpa
10352234	6.64155	6.77076	0.129207	NM_001081175	Itpkb
10352242	8.75155	8.14202	-0.609532	NM_007415	Parp1
10352267	6.42404	5.4106	-1.01344	NM_001103182	Lin9
10352281	8.84402	8.7827	-0.061321	NM_133225	Acbd3
10352292	5.99803	6.67178	0.673749	ENSMUST00000097448	G370120E05Rik
10352294	8.8177	8.58067	-0.237023	BC031781	BC031781
10352302	3.09696	3.34179	0.244833	NM_177099	Lefty2
10352306	8.03234	7.58018	-0.452161	NM_133705	Pycr2
10352314	3.93748	4.64061	0.70313	NM_010094	Lefty1
10352320	8.70395	9.24171	0.537756	NM_144794	Tmem63a
10352344	3.67023	3.93482	0.264587	BC147379	9130409I23Rik
10352348	10.2449	9.60882	-0.636132	NM_030131	Cnih4
10352354	5.25965	5.47981	0.220153	ENSMUST00000066988	A430110L20Rik
10352356	7.37746	6.94436	-0.433098	NM_027999	Haus5
10352358	4.37247	4.72497	0.352508	NM_028408	Cnih3
10352377	2.61947	3.02806	0.408594	ENSMUST00000060610	Dnahc14
10352393	6.93497	6.62722	-0.307751	NM_012058	Srp9
10352396	7.33306	7.04669	-0.286369	NM_173378	Trp53bp2
10352416	4.03993	4.39849	0.358559	NM_130890	Capn8
10352439	3.96693	4.33996	0.373029	NM_144796	Susd4
10352448	7.59615	7.97964	0.383483	NM_022019	Dusp10
10352457	11.8986	11.747	-0.15162	NM_001171893	Gm10240
10352459	8.49709	8.10588	-0.391205	NM_001163754	Rab3gap2
10352499	5.20498	5.56286	0.357879	NR_029580	Mir194-1
10352501	3.21772	2.96528	-0.252434	NR_029908	Mir215
10352503	8.18821	8.01075	-0.177464	NM_011794	Bpnt1
10352514	10.2293	10.0032	-0.22612	NM_029735	Eprs
10352548	4.47506	4.96944	0.494379	NM_001033286	Slc30a10
10352556	9.63021	9.21212	-0.418085	XR_033497	Gm3809
10352558	3.71405	3.81785	0.103803	NM_033077	D1Pas1
10352562	7.13894	6.95737	-0.181572	NM_026367	Gpatch2
10352576	4.35723	5.05894	0.701712	NM_011935	Esrrg
10352586	3.91264	4.12374	0.211099	NM_021408	Ush2a
10352661	9.06596	8.93126	-0.134696	NM_008976	Ptpn14
10352690	8.34739	8.26819	-0.079195	NM_021421	Angel2
10352703	4.93843	5.35391	0.415478	NM_001081259	Mfsd7b
10352705	2.70909	3.34299	0.633898	NM_029336	1700022P22Rik
10352709	6.79199	6.20776	-0.584226	NM_198654	Nsl1
10352717	4.77973	5.24166	0.461931	NM_030060	Batf3
10352722	5.66732	5.64208	-0.02524	ENSMUST00000097438	D730003I15Rik
10352725	6.6098	6.33578	-0.27402	NM_025864	Tmem206
10352735	9.06448	8.77062	-0.293864	NM_178632	Ints7
10352756	8.9823	8.81366	-0.168635	NM_001134829	Lpgat1
10352767	8.27415	7.436	-0.838151	NM_010892	Nek2
10352777	6.36317	6.60453	0.241361	NM_009579	Slc30a1
10352781	3.8615	4.2268	0.365303	NM_023727	Rd3
10352794	4.08206	4.74281	0.660742	NR_033536	Gm10516
10352798	4.45824	4.76824	0.310002	NM_010600	Kcnh1
10352815	4.59734	4.91324	0.315893	NM_016851	Irf6
10352829	6.24864	6.17774	-0.070909	NM_181048	A130010J15Rik
10352838	4.88404	5.71645	0.832409	NM_008484	Lamb3
10352867	7.59917	8.04352	0.444356	NM_008882	Plxna2
10352905	4.50638	4.6121	0.105712	NM_001111059	Cd34
10352914	5.11725	4.7951	-0.322149	NR_015566	A330023F24Rik
10352916	3.16335	2.93828	-0.225065	NR_029809	Mir29b-2
10352918	4.42117	4.5476	0.126429	NR_029745	Mir29c
10352920	4.43482	5.01626	0.581433	NM_001011874	Xkr4
10352928	2.8827	2.86863	-0.014074	NM_011283	Rp1
10352936	4.18624	4.45653	0.270296	NM_011441	Sox17
10352947	7.0223	6.65014	-0.37216	NM_001177658	Mrpl15
10352954	8.01594	6.59915	-1.41679	NM_008253	Hmgb3
10352957	6.4414	6.08804	-0.353366	NM_001177795	Rgs20
10352969	4.79783	5.09745	0.299619	NM_010342	Npbwr1
10352971	6.12765	6.51533	0.387685	NM_009826	Rb1cc1
10352980	3.40344	3.64754	0.244099	NM_027671	Sntg1
10353004	7.41704	6.47828	-0.938766	NM_025415	Cks2
10353010	6.50074	5.41639	-1.08436	NM_008651	Mybl1
10353028	8.30553	8.36436	0.05883	NM_173443	Vcpip1
10353034	6.88738	5.42375	-1.46363	NR_004410	Snord87
10353036	4.7794	4.90334	0.123949	ENSMUST00000097824	Gm10567
10353038	2.49838	2.45552	-0.042865	NM_145692	Lrrc67
10353050	8.50061	8.15209	-0.348512	NM_013715	Cops5
10353064	8.35482	8.03612	-0.318699	NM_001102430	Arfgef1
10353102	3.97313	3.25451	-0.718622	NM_177834	Cpa6
10353117	4.00479	3.84407	-0.160725	NM_172841	Slco5a1
10353127	4.02055	4.81503	0.794481	NM_001081209	Prdm14
10353135	7.35408	7.5681	0.214022	NM_008678	Ncoa2
10353167	10.5934	10.6517	0.05831	NM_028173	Tram1
10353181	6.97486	6.92726	-0.047599	NM_145381	Lactb2
10353189	12.0877	11.9684	-0.11935	NR_004447	Gm5523
10353192	4.40119	4.21571	-0.185479	NM_010164	Eya1
10353213	4.21206	4.4775	0.265444	NM_010827	Msc
10353219	11.4102	11.1544	-0.25585	NM_133354	Sumo2
10353221	2.9631	3.0458	0.082699	NM_177781	Trpa1
10353250	13.1374	12.982	-0.15538	BC092267	Gapdh
10353252	3.70286	4.0787	0.375839	NM_001033288	Gm106
10353258	3.49044	4.1207	0.630267	ENSMUST00000088510	4930444P10Rik
10353265	11.1184	11.04	-0.0784	NM_011291	Rpl7
10353272	6.77269	6.64398	-0.128702	NM_025303	Stau2
10353288	7.18006	6.88836	-0.291704	NM_025773	Ube2w
10353296	9.29801	8.83778	-0.460232	NM_026456	Tceb1
10353305	5.69434	6.03592	0.341578	XM_619609	Gm5828
10353309	4.35682	4.31616	-0.040663	AK081751	Jph1
10353311	5.17552	5.28985	0.114326	NM_020604	Jph1
10353320	2.4195	2.29993	-0.119566	NM_030033	Crisp4
10353330	2.34484	2.29595	-0.048891	NR_002879	Defb44
10353333	3.58364	3.29553	-0.288109	NM_001039123	Defb18
10353336	2.49227	2.5777	0.08543	NM_183124	Defb41
10353341	11.5544	10.894	-0.66042	NM_010439	Hmgb1
10353343	4.52681	4.80398	0.277171	XM_001476278	Gm2657
10353346	3.75151	4.03592	0.284411	NM_153179	Pkhd1
10353415	4.8397	5.54952	0.709815	NM_145856	Il17f
10353420	9.46378	8.81227	-0.651503	NM_008563	Mcm3
10353438	7.16427	7.42194	0.257671	NM_133252	Tram2
10353450	3.83008	3.6038	-0.226273	NR_002858	Gm4956
10353460	3.72421	4.27797	0.553756	NM_001160139	Kcnq5
10353475	9.00842	9.1654	0.156986	NM_145380	Eif3m
10353479	3.97566	4.20403	0.228366	NM_053270	Rims1
10353519	4.05926	4.2627	0.203442	NM_025746	4933415F23Rik
10353522	5.97543	6.93428	0.958848	ENSMUST00000097807	Gm6420
10353524	5.1131	4.56066	-0.552435	NM_001081079	Ogfrl1
10353533	8.6022	8.51121	-0.090994	NM_028534	Smap1
10353545	5.86617	5.48398	-0.382191	NM_026503	1110058L19Rik
10353549	8.06577	7.77071	-0.295062	NM_026604	Fam135a
10353574	4.43353	4.78829	0.354766	NM_007733	Col19a1
10353624	10.61	10.5756	-0.03435	ENSMUST00000084013	ND4L
10353626	12.3465	12.2719	-0.07458	ENSMUST00000082408	ATP6
10353630	12.3358	12.143	-0.19285	ENSMUST00000082405	COX2
10353632	3.27828	3.30026	0.021982	NM_175642	Bai3
10353669	2.756	3.24043	0.484429	NM_001033764	4931408C20Rik
10353674	5.25215	4.34174	-0.910412	NM_025520	Lsm5
10353676	2.71826	2.82031	0.102052	BC150996	Gm597
10353686	4.00776	4.56842	0.560662	ENSMUST00000065469	Gm9898
10353689	8.58121	8.45502	-0.126184	NM_001081080	Phf3
10353707	9.40326	9.17205	-0.231214	NM_011200	Ptp4a1
10353721	3.97821	3.87558	-0.102625	NM_153601	Lgsn
10353729	4.91746	4.79656	-0.120893	NM_001164286	Gm5415
10353731	4.90485	4.79207	-0.112775	NM_001164286	Gm5415
10353733	7.88449	7.1536	-0.730898	NM_008922	Prim2
10353750	7.27381	6.52047	-0.753337	NM_145392	Bag2
10353754	8.58805	8.31626	-0.271797	NM_133817	Zfp451
10353773	7.46596	7.53936	0.073394	NM_001161816	Gm15455
10353775	7.71613	7.00449	-0.711642	NM_177235	Bend6
10353783	5.50146	5.68091	0.179445	NM_027159	Ccdc115
10353786	3.92936	3.84017	-0.089181	NM_009356	Prss40
10353792	4.43536	4.74795	0.312597	ENSMUST00000062557	1700101I19Rik
10353794	9.38597	9.35857	-0.027396	NM_001160235	Fam168b
10353803	8.98428	9.18502	0.20074	NM_198899	Uggt1
10353844	3.80057	4.44789	0.647312	NM_153408	Neurl3
10353849	7.82777	7.74447	-0.0833	BC132293	4632411B12Rik
10353871	8.19569	8.15048	-0.045212	NM_001013374	Lman2l
10353878	5.96199	5.71225	-0.24974	NM_153502	Ankrd23
10353891	5.96068	6.24547	0.284789	NM_026241	Ankrd39
10353899	7.08322	6.97618	-0.107039	NM_001126047	Sema4c
10353915	3.90151	4.18877	0.287257	NM_027957	Fam178b
10353923	4.80117	5.13353	0.332358	NM_201365	Fam178b
10353934	8.61383	8.236	-0.37783	NM_146107	Actr1b
10353947	7.75587	7.7808	0.024928	NM_018872	Tmem131
10353991	11.7938	11.8392	0.04532	ENSMUST00000076703	Rpl12
10353993	8.22304	8.21968	-0.003361	NM_198006	6330578E17Rik
10354003	3.57458	3.19531	-0.379266	NM_173870	Mgat4a
10354019	4.60544	5.24379	0.638355	NM_028096	2010300C02Rik
10354031	4.88253	5.01123	0.128694	NM_207228	Tsga10
10354054	7.39226	7.39498	0.00272	NM_026913	Mitd1
10354065	3.37155	4.04081	0.669257	NM_001033427	Lyg2
10354072	3.78283	4.24326	0.460425	NM_027111	Lyg1
10354079	8.70581	8.53688	-0.168929	NM_172054	Txndc9
10354085	8.05621	8.12479	0.068582	NM_019570	Rev1
10354111	5.68761	6.94444	1.25683	NM_010678	Aff3
10354141	3.50478	3.89276	0.387988	NM_001029878	Lonrf2
10354157	6.34674	5.56675	-0.779989	NM_145142	Chst10
10354168	4.31342	4.1552	-0.158224	NM_018775	Tbc1d8
10354191	7.6303	7.19142	-0.438884	NM_001033135	Rnf149
10354205	6.08685	7.27876	1.1919	XR_001880	Gm5100
10354207	4.88713	5.35305	0.465913	NM_170597	Creg2
10354216	3.89815	4.26648	0.368333	NM_001145660	Rfx8
10354220	5.93897	5.66766	-0.271315	NM_172499	Mfsd9
10354229	3.04797	3.04797	0	NR_027826	2610017I09Rik
10354233	6.84081	6.79217	-0.048645	NM_001013025	Tgfbrap1
10354247	8.47371	7.34655	-1.12716	NM_010212	Fhl2
10354258	8.84611	8.55945	-0.286666	NM_026430	Uxs1
10354267	2.32341	2.17916	-0.14425	BC147328	A530098C11Rik
10354275	8.37897	6.91452	-1.46444	BC119032	1700029F09Rik
10354286	8.25338	7.99015	-0.263235	NM_023645	Kdelc1
10354299	2.54732	2.68985	0.14253	BC100531	4832428D23Rik
10354307	11.8733	11.8709	-0.00239	NM_011660	Txn1
10354309	9.3711	9.49698	0.12588	NM_007737	Col5a2
10354372	11.5272	11.477	-0.05027	NM_010860	Myl6
10354374	5.80217	5.5201	-0.282072	NM_016917	Slc40a1
10354384	2.37812	2.66842	0.290303	ENSMUST00000051224	Gm4776
10354389	7.94808	7.19435	-0.753727	NM_172653	Slc39a10
10354404	10.2735	9.88251	-0.390966	NM_011847	Dnajb6
10354418	8.04447	7.51506	-0.529404	NM_028696	Obfc2a
10354432	8.55864	8.29753	-0.261109	NM_001161817	Myo1b
10354470	12.0445	12.0546	0.01009	NM_025586	Rpl15
10354472	9.2368	8.9921	-0.244704	NM_001081081	Gls
10354494	8.28912	7.70707	-0.582048	NM_008667	Nab1
10354504	5.71155	5.91658	0.205028	XR_033741	Gm5976
10354506	5.75704	6.06546	0.308416	NM_133829	Mfsd6
10354521	6.78061	6.64021	-0.140397	NM_008384	Inpp1
10354529	3.06669	3.31722	0.250529	BC048645	1700019D03Rik
10354534	2.43239	2.258	-0.174394	NM_027070	1700019A02Rik
10354542	6.42372	6.24898	-0.174734	NM_153556	Pms1
10354555	9.88106	9.58411	-0.296947	NM_133728	Asnsd1
10354563	3.5649	3.4343	-0.130603	NM_001160386	Dnahc7b
10354576	4.33552	4.85973	0.52422	NM_001160386	Dnahc7b
10354588	7.90952	7.54803	-0.361488	NM_133810	Stk17b
10354598	5.54616	5.46934	-0.076825	NM_001001883	Hecw2
10354630	8.3876	8.29096	-0.096641	NM_001033194	Gtf3c3
10354644	4.40239	4.60932	0.206937	XM_892615	Gm6810
10354647	3.18056	2.64114	-0.539414	ENSMUST00000097739	Pgap1
10354649	7.2971	6.54453	-0.752571	NM_001163314	Pgap1
10354677	6.42667	6.6663	0.239631	NM_001081433	Ankrd44
10354704	10.1043	10.0173	-0.08701	NM_031179	Sf3b1
10354730	6.02958	6.74799	0.718407	NM_001039710	Coq10b
10354732	10.911	10.1728	-0.73813	NM_010477	Hspd1
10354737	3.04625	3.16948	0.123222	XR_033385	Gm5147
10354739	8.35738	7.75431	-0.603077	NM_013795	Atp5l
10354741	6.07143	6.87235	0.800921	NM_028713	Rftn2
10354753	2.44339	2.6194	0.176014	NM_029267	Boll
10354765	2.53995	2.39278	-0.147171	XM_907275	Gm7098
10354768	9.67482	9.02167	-0.653152	NR_028277	Gm6644
10354773	2.59721	2.51483	-0.082383	NM_027661	Hsfy2
10354777	6.51495	5.73025	-0.784696	NM_139146	Satb2
10354792	6.48014	5.96858	-0.511558	NR_004860	1110034B05Rik
10354807	6.7262	6.83462	0.108423	NR_027630	Kctd18
10354816	9.55948	9.7457	0.186223	NM_001042634	Clk1
10354832	8.47787	8.15034	-0.327527	NM_027351	Ppil3
10354845	8.5724	7.39852	-1.17388	NM_008765	Orc2l
10354868	6.64927	6.0082	-0.641076	NM_172513	Fam126b
10354883	3.00807	2.80407	-0.204005	NM_175370	Als2cr12
10354897	8.59006	8.45117	-0.138894	NM_172406	Trak2
10354921	2.07126	2.19269	0.121429	NM_175200	Als2cr11
10354938	6.71697	6.58252	-0.134452	NM_001033449	Als2cr4
10354955	4.57675	4.86649	0.289743	NM_001164682	Mpp4
10354979	7.30625	7.12782	-0.178434	NM_028717	Als2
10355017	7.60128	6.84233	-0.758955	NM_009460	Sumo1
10355024	3.67656	4.14419	0.467637	NM_027407	Ica1l
10355037	7.90195	7.06302	-0.83893	NM_021312	Wdr12
10355050	7.16745	6.52694	-0.640509	NM_001045513	Raph1
10355069	7.53688	7.31264	-0.224241	NM_001114609	Ino80d
10355084	9.40778	9.07386	-0.333922	NM_001160038	Ndufs1
10355109	3.7256	3.72441	-0.001194	NM_146250	Gpr1
10355115	11.022	10.9345	-0.08748	NM_025596	Prelid1
10355117	4.63681	4.70059	0.063783	NM_001081658	Dytn
10355121	2.8971	2.7532	-0.143895	NM_029696	Mdh1b
10355134	3.64229	3.22518	-0.417109	ENSMUST00000027102	4933402D24Rik
10355141	7.94348	7.63635	-0.307121	NM_033563	Klf7
10355147	6.73422	6.56604	-0.168177	BC026952	Fam119a
10355152	5.97271	6.05814	0.085428	NM_022721	Fzd5
10355162	6.08597	5.86541	-0.220561	NM_001039493	Plekhm3
10355173	11.9318	11.9236	-0.00815	NM_011287	Rpl10a
10355176	3.03182	3.20633	0.174511	BC051128	4921521F21Rik
10355188	4.50775	4.59528	0.087527	NM_007777	Cryge
10355191	2.22228	2.48759	0.265306	NM_007776	Crygd
10355193	3.84097	4.23128	0.39031	NM_001082573	Crygc
10355199	2.44595	3.25644	0.810496	NM_144761 // NM_144761	Crygb // Crygb
10355202	4.41355	4.76729	0.353741	NM_007774	Cryga
10355205	3.37035	3.77067	0.400319	BC137870	D630023F18Rik
10355214	10.1923	10.5449	0.35257	NM_010497	Idh1
10355225	2.00812	1.90962	-0.098499	ENSMUST00000097706	Gm10558
10355227	6.52068	6.29919	-0.22149	NM_001122738	1110028C15Rik
10355246	9.09428	8.85134	-0.242948	NM_007381	Acadl
10355259	3.28625	2.46641	-0.819837	NM_021285	Myl1
10355264	6.37366	6.40299	0.029322	ENSMUST00000076473	Gm10072
10355266	7.78265	7.55464	-0.228013	NM_021295	Lancl1
10355278	3.53791	3.84389	0.305979	NM_010154	Erbb4
10355312	5.86229	5.38744	-0.474849	NM_011770	Ikzf2
10355325	6.05799	5.5815	-0.476487	NM_007525	Bard1
10355327	5.89332	5.83595	-0.05737	NM_007525	Bard1
10355329	6.87434	6.38371	-0.490635	NM_007525	Bard1
10355343	3.51867	3.73984	0.221175	NM_175210	Abca12
10355401	9.51785	9.34038	-0.177472	NM_001110239	Acp1
10355403	11.8579	12.3151	0.45718	NM_010233	Fn1
10355454	5.21967	5.89964	0.679972	XR_033954	Gm5256
10355456	4.88572	4.81089	-0.074823	NM_001005423	Mreg
10355464	7.00518	7.04144	0.036256	NM_023523	Pecr
10355474	4.78871	4.89656	0.107849	NM_001045533	2011-03-04
10355479	2.4845	2.94359	0.459087	NM_176980	Ankar
10355500	3.83524	4.23528	0.400041	NM_010518	Igfbp5
10355511	3.65768	3.60793	-0.049741	NM_009407	Tnp1
10355514	6.9195	6.974	0.054501	NM_027884	Tns1
10355528	6.76654	7.49255	0.726015	NM_027884	Tns1
10355530	6.55541	6.7763	0.22089	NM_027884	Tns1
10355532	6.4009	6.80644	0.405542	NM_027884	Tns1
10355534	7.75406	7.52845	-0.225607	NM_027884	Tns1
10355536	8.5089	8.18693	-0.32197	NM_027884	Tns1
10355550	4.76694	5.19636	0.429426	NM_178241	Cxcr1
10355554	8.91628	8.80887	-0.107413	NM_146110	Aamp
10355567	9.02931	9.87425	0.844937	NM_027154	Tmbim1
10355582	7.03308	6.06605	-0.967024	NM_176972	Usp37
10355611	7.22543	6.93502	-0.290408	NM_029888	Zfp142
10355628	7.18846	6.69699	-0.491475	NM_021313	Rnf25
10355639	4.81047	4.97251	0.162042	NM_153744	Prkag3
10355658	6.99158	7.15451	0.162925	NM_153111	Fev
10355662	4.28885	4.72961	0.440762	NM_021541	Cryba2
10355668	5.37042	6.49856	1.12814	NR_029876	Mir375
10355670	4.53903	4.98592	0.446891	NM_001039495	Ccdc108
10355706	6.02012	6.91274	0.892615	NM_010544	Ihh
10355711	6.3205	6.32141	0.00091	NM_029342	Nhej1
10355717	4.63714	4.85506	0.217917	NM_194333	Slc23a3
10355730	7.12091	7.57226	0.451348	BC028815	1810031K17Rik
10355742	6.88838	7.00543	0.117056	NM_023732	Abcb6
10355763	6.89524	7.0328	0.13756	NM_001003917	Atg9a
10355785	5.37214	5.91602	0.543881	NM_029010	Glb1l
10355806	7.12258	6.42321	-0.699371	NM_009447	Tuba4a
10355813	4.69937	5.15714	0.457766	NM_008985	Ptprn
10355836	3.20436	2.89471	-0.309654	NM_009049	Resp18
10355844	7.47777	7.9438	0.466026	NM_001110831	Dnpep
10355864	7.24335	7.29226	0.048908	NM_001001565	Chpf
10355871	7.0505	7.46493	0.414425	NM_178884	Obsl1
10355893	4.9639	4.66242	-0.301476	NM_007936	Epha4
10355916	3.92735	4.32013	0.392785	NM_008781	Pax3
10355931	9.41231	9.10723	-0.30508	NM_011811	Farsb
10355954	4.01639	4.22592	0.209525	BC034187	BC035947
10355958	8.92246	8.7398	-0.18266	NM_023230	Ube2v1
10355960	4.66724	4.94314	0.275895	NM_009129	Scg2
10355967	4.37133	3.96247	-0.408859	NM_183027	Ap1s3
10355974	7.34115	7.46378	0.122633	NM_001111279	Wdfy1
10355984	7.13275	7.96427	0.831524	NM_009255	Serpine2
10355996	10.3334	9.68344	-0.649986	NM_007451	Slc25a5
10355998	3.6814	4.11599	0.434583	ENSMUST00000058748	Fam124b
10356001	9.98239	9.62681	-0.355581	NM_016716	Cul3
10356018	4.07606	4.47618	0.400125	XM_885282	Gm6189
10356020	3.13881	3.24011	0.101299	NM_175291	Dock10
10356082	8.36494	8.44878	0.083833	NM_011636	Plscr1
10356084	8.38352	8.23198	-0.151544	NM_010570	Irs1
10356088	5.25379	5.60701	0.353228	NM_007735	Col4a4
10356137	3.16755	3.09285	-0.074706	NM_025453	Tm4sf20
10356143	6.61583	6.12872	-0.487108	XR_030656	LOC100044526
10356145	3.50358	3.34636	-0.15722	NM_030556	Slc19a3
10356154	3.23686	3.94674	0.709879	NM_172430	Sphkap
10356172	6.3279	6.97063	0.642728	NM_001003948	Pid1
10356177	4.22448	4.47615	0.251676	NM_152915	Dner
10356194	10.1796	10.1103	-0.06924	NM_133975	Trip12
10356240	3.78542	4.27551	0.49009	NM_027921	Slc16a14
10356248	3.23579	3.4581	0.222313	NM_175219	C130026I21Rik
10356262	2.86823	3.25802	0.389788	NM_033616	Csprs
10356267	4.85663	4.69636	-0.160266	BC094285	A530032D15Rik
10356269	4.42186	4.15886	-0.262998	NM_001013817	Sp140
10356271	5.82816	5.54073	-0.287429	NM_213615	A530032D15Rik
10356274	3.69035	3.78164	0.091285	NM_033616	Csprs
10356278	4.89032	4.87784	-0.012478	NM_175397	Sp110
10356291	3.02627	2.97257	-0.053698	BC100303	A530040E14Rik
10356293	4.59152	4.70328	0.111766	NM_177055	A630001G21Rik
10356299	3.57188	3.91679	0.344912	NM_001033290	Gpr55
10356305	3.17536	3.57986	0.404496	NM_008311	Htr2b
10356312	10.8682	10.0772	-0.79107	NM_010880	Ncl
10356329	6.23674	5.58709	-0.649647	NR_028478	Snora75
10356333	5.09912	3.91372	-1.18539	NR_002851	Snord82
10356335	4.65389	5.54073	0.886845	NM_010341	Nmur1
10356339	8.98791	8.88469	-0.103218	NM_008801	Pde6d
10356345	4.72213	5.27718	0.555052	NM_010933	Nppc
10356351	11.7306	11.5328	-0.19774	NM_011290	Rpl6
10356353	4.42177	5.09747	0.675703	NM_007433	Alppl2
10356367	4.5641	4.78593	0.221833	NM_001081082	Alpi
10356379	5.02779	5.52039	0.492595	NM_021306	Ecel1
10356403	3.64391	4.12993	0.486015	NM_001110227	Kcnj13
10356406	6.19752	6.01092	-0.1866	NM_001111314	Ngef
10356423	8.09569	8.11151	0.015817	NM_001033291	Usp40
10356457	2.88399	3.0082	0.124206	NM_008299	Dnajb3
10356461	8.69569	8.10762	-0.588076	NM_198652	Hjurp
10356470	3.32716	3.46499	0.137831	NM_008132	Glrp1
10356475	6.89383	5.89862	-0.995205	NM_177305	Arl4c
10356482	6.77716	7.03721	0.260052	XR_031409	Gm5259
10356484	5.07988	5.49151	0.411627	NM_010262	Gbx2
10356489	4.47458	4.67767	0.203098	NM_139152	Asb18
10356498	3.45624	3.87443	0.41819	NM_029122	Iqca
10356510	3.34395	3.2343	-0.109645	NM_029122	Iqca
10356512	4.79287	4.87811	0.085242	NM_029122	Iqca
10356514	3.74946	4.36378	0.614315	NM_029122	Iqca
10356520	8.848	8.11672	-0.731282	AF064749	Col6a3
10356568	4.57958	4.63822	0.05864	NM_008998	Rab17
10356577	7.77068	7.88342	0.112744	NM_023343	Ilkap
10356593	6.57994	6.8911	0.311158	NM_019479	Hes6
10356601	5.26737	5.4489	0.181529	NM_011066	Per2
10356628	6.9491	7.01719	0.068086	NM_207225	Hdac4
10356657	10.0615	9.91866	-0.142806	NM_024197	Ndufa10
10356671	3.55815	3.56695	0.008804	NM_147038	Olfr1416
10356673	4.26464	4.64179	0.377154	NM_001011525	Olfr1415
10356675	3.16897	3.34295	0.173974	NM_147039	Olfr1414
10356677	8.63881	8.61885	-0.019964	NM_001163425	Myeov2
10356681	3.814	4.37372	0.559725	NM_153114	Otos
10356689	4.22888	4.70395	0.475065	NM_172850	Ankmy1
10356710	5.27175	5.783	0.511254	NM_011796	Capn10
10356712	4.71895	5.05968	0.34073	NM_008440	Kif1a
10356764	4.23759	4.74086	0.503275	NM_172411	2310007B03Rik
10356771	6.648	6.37218	-0.275818	NM_178051	Mterfd2
10356778	12.5995	12.7065	0.10699	NM_001002239	Rpl17
10356780	7.11607	6.6362	-0.479873	NM_080850	Pask
10356800	10.8795	11.0054	0.12585	NM_133808	Hdlbp
10356833	8.71142	8.89401	0.182584	NM_021537	Stk25
10356848	6.51727	6.3245	-0.19277	NM_025920	Thap4
10356859	9.02994	8.55106	-0.478879	NM_001105667	Dtymk
10356866	4.18057	4.94293	0.762366	NM_008798	Pdcd1
10356880	3.56849	3.41706	-0.15143	NM_009183	St8sia4
10356886	2.61654	2.43313	-0.183408	NM_172658	Slco4c1
10356900	2.46133	2.29804	-0.163291	NM_001039475	Slco6b1
10356918	3.24291	3.08234	-0.160579	NM_028942	Slco6c1
10356932	7.01143	5.92419	-1.08725	NM_133825	D1Ertd622e
10356936	8.53685	8.29853	-0.238328	NM_173760	Ppip5k2
10356968	9.95074	10.4713	0.520533	NM_013626	Pam
10356999	10.605	10.3186	-0.28638	NM_011563	Prdx2
10357003	3.59833	4.02345	0.425115	NM_178779	Rnf152
10357008	8.6014	8.55118	-0.050224	NM_013784	Pign
10357043	6.28392	5.7558	-0.528119	NM_009741	Bcl2
10357051	8.35467	8.42305	0.068376	NM_027534	Kdsr
10357064	9.57316	9.7263	0.153142	NM_009190	Vps4b
10357072	1.93643	1.91989	-0.016546	NM_009126	Serpinb3a
10357077	2.45711	2.83549	0.378374	NM_201376	Serpinb3d
10357084	2.54278	2.49446	-0.048322	NM_198680	Serpinb3b
10357090	2.17798	2.38562	0.207635	NM_201363	Serpinb3c
10357097	3.51382	3.54252	0.028692	XR_033060	Gm5702
10357103	4.55798	3.09746	-1.46052	NM_001081386	Cdh19
10357115	6.78155	6.77522	-0.006336	NM_001081316	Dsel
10357124	9.79565	9.48332	-0.312325	NM_011650	Tsn
10357135	1.47688	1.44914	-0.027733	NR_027901	2900060B14Rik
10357137	5.2561	5.15288	-0.103217	NM_001081125	Gli2
10357155	5.13084	4.89097	-0.239865	NM_008381	Inhbb
10357158	8.51684	8.57497	0.058131	NM_022327	Ralb
10357164	5.71052	4.8643	-0.84621	NM_145506	Epb4.1l5
10357191	6.46436	5.6455	-0.818853	NM_019933	Ptpn4
10357220	5.67106	5.6159	-0.055163	NM_175106	Tmem177
10357222	3.85614	4.08861	0.23247	NM_001115074	Gm101
10357239	3.53846	4.34211	0.80365	NM_019432	Tmem37
10357242	8.48797	8.58298	0.095006	NM_001037999	Dbi
10357249	8.34144	8.66725	0.325815	NM_001085409	Steap3
10357261	4.05419	4.91692	0.862733	NM_010766	Marco
10357280	8.74781	8.6987	-0.049119	NM_133748	Insig2
10357288	3.50237	3.87978	0.377411	NM_010483	Htr5b
10357292	9.62388	9.30525	-0.318635	NM_025860	Ddx18
10357298	4.94949	4.47982	-0.469671	XM_001480931	Gm4638
10357300	2.47919	2.50377	0.02458	NM_199021	Dpp10
10357332	9.90768	9.87302	-0.034657	NM_023735	Actr3
10357339	5.32918	5.57474	0.245568	NM_145100	Lypd1
10357345	4.61569	5.04663	0.430942	NM_172484	Nckap5
10357363	4.20423	4.31069	0.106467	NM_001081756	Nckap5
10357369	10.6295	10.3112	-0.3183	NM_011975	Rpl27a
10357371	5.33135	5.52574	0.194389	NM_028135	Tmem163
10357381	3.97705	4.08172	0.104677	NM_011737	Ysk4
10357391	6.90011	6.67633	-0.223774	NM_027678	Zranb3
10357418	4.73834	4.87823	0.139886	NM_001081078	Lct
10357436	9.65586	9.15463	-0.501237	NM_008567	Mcm6
10357454	9.27216	9.04074	-0.231422	NM_177445	Dars
10357472	4.18178	4.40525	0.22347	NM_009911	Cxcr4
10357478	11.2726	11.2491	-0.02351	NM_053257	Rpl31
10357480	1.87125	2.13419	0.262945	NM_007827	Daf2
10357488	2.43486	2.14778	-0.287085	NM_010016	Cd55
10357500	2.7034	2.77495	0.071553	NM_009581	Zp3r
10357516	3.37848	3.20588	-0.172603	NM_007576	C4bp
10357529	2.44041	2.37231	-0.068104	NR_028304	C4bp-ps1
10357535	7.2861	7.26522	-0.020883	NM_008825	Pfkfb2
10357553	3.17585	3.64915	0.4733	NM_053095	Il24
10357562	3.10859	3.69431	0.585716	NM_021380	Il20
10357570	4.1762	4.26576	0.08956	NM_001009940	Il19
10357579	8.74638	8.38586	-0.360523	NM_008551	Mapkapk2
10357590	5.95832	5.48312	-0.475193	NM_145508	Dyrk3
10357594	5.1534	5.89657	0.743174	NM_018750	Rassf5
10357604	6.4201	6.63283	0.212729	NM_019777	Ikbke
10357630	7.90274	8.12945	0.226709	NM_001081011	Srgap2
10357660	4.72158	5.28777	0.566194	NM_001114662	Mfsd4
10357676	7.25097	6.58075	-0.670215	NM_008795	Cdk18
10357696	4.05363	4.20094	0.147309	ENSMUST00000086544	Gm10188
10357698	6.3777	6.54449	0.166793	NM_178874	Tmcc2
10357705	4.1173	4.81483	0.697529	NM_177129	Cntn2
10357736	4.62369	4.9671	0.343414	NM_182716	Nfasc
10357773	8.52563	8.14517	-0.380455	NM_008575	Mdm4
10357788	5.70662	6.08457	0.377954	NM_133819	Ppp1r15b
10357790	5.87031	6.20524	0.334927	NM_011439	Sox13
10357808	9.07636	8.5174	-0.558958	NM_009227	Snrpe
10357814	9.48186	9.49112	0.009261	NM_144530	Zc3h11a
10357833	3.71382	4.18095	0.467129	NM_001167949	Atp2b4
10357858	3.78635	3.96198	0.175624	NM_054076	Optc
10357875	6.31833	5.34481	-0.973516	NM_007570	Btg2
10357878	4.73657	5.20227	0.465705	NM_001008533	Adora1
10357888	4.58495	4.85933	0.274379	NM_001144855	Ppfia4
10357917	8.19535	7.57108	-0.624269	NM_020588	Tmem183a
10357927	3.44326	3.82197	0.378711	NR_026896	4931440L10Rik
10357932	6.30488	6.14022	-0.164654	NM_001081307	Ppp1r12b
10357944	6.7431	7.03729	0.29419	NM_001081307	Ppp1r12b
10357946	6.52343	6.47071	-0.052722	NM_001081307	Ppp1r12b
10357948	6.9105	6.91713	0.006624	NM_001081307	Ppp1r12b
10357950	5.17896	4.83253	-0.34643	NM_001081307	Ppp1r12b
10357952	6.11737	6.13387	0.0165	NM_001081307	Ppp1r12b
10357954	6.95921	6.84858	-0.110623	NM_001081307	Ppp1r12b
10357965	6.20884	5.35206	-0.856781	NM_001033409	Lgr6
10357986	4.90493	5.16208	0.257151	NM_007955	Ptprv
10358023	4.76065	4.9421	0.181457	NM_134438	Gpr37l1
10358027	4.41361	4.75776	0.344149	NM_001163131	Elf3
10358038	7.91806	7.90906	-0.009	NM_145417	Rnpep
10358050	9.37369	8.80675	-0.566941	NM_011590	Timm17a
10358057	8.70338	8.65077	-0.052611	NM_175259	Shisa4
10358064	9.64533	9.63111	-0.01422	NM_153774	Ipo9
10358091	7.12852	7.28881	0.160289	NM_173437	Nav1
10358124	5.74155	5.66974	-0.071816	NM_019645	Pkp1
10358140	4.62427	4.91653	0.29226	GU290042	Igfn1
10358155	3.64326	3.94369	0.30043	AK009188	2310006M14Rik
10358177	5.31374	5.89993	0.586194	BC053100	5730559C18Rik
10358188	5.35933	5.70086	0.341529	NM_001101516	Gpr25
10358191	8.62466	8.60855	-0.016105	NM_001081360	Camsap1l1
10358210	4.4604	4.18736	-0.273043	NM_030676	Nr5a2
10358224	3.62021	3.67891	0.058698	NM_001111316	Ptprc
10358259	9.74872	9.034	-0.714722	NM_021605	Nek7
10358272	4.17107	5.72717	1.5561	NM_001042577	Lhx9
10358283	3.40654	3.50629	0.099744	NM_133239	Crb1
10358299	2.72858	3.12215	0.393567	NM_001029977	EG214403
10358315	2.42013	2.87986	0.459733	NM_015780	Cfhr1
10358324	2.63909	3.00657	0.367484	AK015277	Cfhr3
10358330	1.79595	2.19705	0.401095	NM_001025575	BC026782
10358339	7.63087	8.46522	0.834347	NM_009888	Cfh
10358357	4.26518	4.27989	0.014707	ENSMUST00000081144	Gm4845
10358359	9.48401	9.04282	-0.441192	NM_145991	Cdc73
10358379	7.86407	7.90571	0.041642	NM_013835	Trove2
10358389	7.49223	7.27971	-0.212516	NM_009061	Rgs2
10358399	2.46651	2.76986	0.303353	NM_153171	Rgs13
10358408	2.52892	2.57236	0.043444	NM_015811	Rgs1
10358415	2.27508	2.34323	0.068143	XM_915909	Rgs21
10358421	2.14303	2.34878	0.205756	NM_022881	Rgs18
10358430	1.96776	2.07547	0.107713	ENSMUST00000066758	Gm9931
10358432	8.59419	8.53218	-0.06201	NM_146231 // NM_146231	Zfp825 // Zfp825
10358434	9.36532	8.8184	-0.546926	NM_008869	Pla2g4a
10358454	12.0622	11.8438	-0.21832	NM_001166409	Rbm3
10358457	2.20854	2.57315	0.364613	NM_212457	Bex4
10358459	7.70455	7.47823	-0.226323	NM_145511	BC003331
10358476	2.8874	3.41895	0.531551	NM_021400	Prg4
10358490	3.65713	4.24943	0.592305	NM_001024720	Hmcn1
10358513	3.08789	3.43447	0.346577	NM_001024720	Hmcn1
10358515	2.53835	3.08096	0.542608	NM_001024720	Hmcn1
10358517	2.77886	2.7132	-0.065659	NM_001024720	Hmcn1
10358519	3.37194	3.66438	0.292437	NM_001024720	Hmcn1
10358521	3.82254	3.78538	-0.037161	NM_001024720	Hmcn1
10358523	4.05105	4.45792	0.406874	NM_001024720	Hmcn1
10358525	2.41226	2.21548	-0.196777	NM_001024720	Hmcn1
10358527	3.1522	3.60341	0.45121	NM_001024720	Hmcn1
10358529	3.38998	4.12595	0.735975	NM_001024720	Hmcn1
10358531	4.73526	4.78329	0.04803	NM_001024720	Hmcn1
10358533	2.60994	2.48463	-0.125302	NM_001024720	Hmcn1
10358535	2.12106	2.07457	-0.046492	NM_001024720	Hmcn1
10358537	4.44834	5.61357	1.16523	NM_001024720	Hmcn1
10358539	2.64008	2.70102	0.060939	NM_001024720	Hmcn1
10358541	2.88126	2.91381	0.032548	NM_001024720	Hmcn1
10358543	3.17412	3.02193	-0.152195	NM_001024720	Hmcn1
10358545	3.25429	3.29561	0.041319	NM_001024720	Hmcn1
10358547	2.73864	2.94339	0.204749	NM_001024720	Hmcn1
10358549	2.97006	3.90781	0.937746	NM_001024720	Hmcn1
10358551	4.62637	4.5691	-0.057274	NM_001024720	Hmcn1
10358553	3.38258	3.51937	0.136795	NM_001024720	Hmcn1
10358555	4.08397	4.54458	0.460613	NM_001024720	Hmcn1
10358557	2.14672	2.63799	0.491274	NM_001024720	Hmcn1
10358559	3.54499	3.84905	0.304056	NM_001024720	Hmcn1
10358561	2.45359	2.39188	-0.061709	NM_001024720	Hmcn1
10358563	2.42937	2.88898	0.459611	NM_001024720	Hmcn1
10358565	2.03802	2.29083	0.252811	NM_001024720	Hmcn1
10358567	2.73942	2.54662	-0.192802	NM_001024720	Hmcn1
10358569	3.29989	3.43104	0.131152	NM_001024720	Hmcn1
10358571	2.12759	2.2624	0.134808	NM_001024720	Hmcn1
10358573	4.36313	5.09177	0.728642	NM_001024720	Hmcn1
10358575	2.88031	2.83772	-0.042597	NM_001024720	Hmcn1
10358577	3.04969	3.0771	0.027414	NM_001024720	Hmcn1
10358579	4.05476	4.49372	0.438953	NM_001024720	Hmcn1
10358581	3.27509	3.64947	0.374378	NM_001024720	Hmcn1
10358583	3.02841	3.17131	0.142894	NM_001024720	Hmcn1
10358585	2.88113	3.47653	0.595403	NM_001024720	Hmcn1
10358587	1.97161	1.98937	0.01776	NM_001024720	Hmcn1
10358589	4.20334	4.09849	-0.104856	NM_001024720	Hmcn1
10358591	4.57759	4.73686	0.159269	NM_001024720	Hmcn1
10358593	2.96101	3.34159	0.38059	NM_001024720	Hmcn1
10358595	2.99034	3.19583	0.205488	NM_001024720	Hmcn1
10358597	2.49825	2.28833	-0.209927	NM_001024720	Hmcn1
10358599	4.19746	4.45527	0.257818	NM_001024720	Hmcn1
10358601	3.62371	4.15821	0.534499	NM_001024720	Hmcn1
10358603	3.46387	4.28036	0.816493	NM_001024720	Hmcn1
10358605	3.57697	3.80523	0.228261	NM_001024720	Hmcn1
10358607	3.47187	3.61185	0.139978	NM_001024720	Hmcn1
10358609	5.23966	5.44373	0.204064	NM_001024720	Hmcn1
10358611	3.06613	3.23746	0.171325	NM_001024720	Hmcn1
10358613	3.43684	3.503	0.066161	NM_001024720	Hmcn1
10358615	3.49851	3.71892	0.220413	NM_001024720	Hmcn1
10358617	1.85679	2.14229	0.285496	NM_001024720	Hmcn1
10358619	3.68521	4.4486	0.763385	NM_001024720	Hmcn1
10358621	3.87369	3.74821	-0.125475	NM_001024720	Hmcn1
10358623	2.13736	1.97667	-0.160695	NM_001024720	Hmcn1
10358625	4.47863	4.63052	0.151887	NM_001024720	Hmcn1
10358627	2.73078	2.74777	0.016989	NM_001024720	Hmcn1
10358629	3.74859	3.61708	-0.131513	NM_001024720	Hmcn1
10358631	3.59487	3.8914	0.296528	NM_001024720	Hmcn1
10358633	3.73332	3.79914	0.065819	NM_001024720	Hmcn1
10358635	3.75906	4.04762	0.288561	NM_001024720	Hmcn1
10358637	3.6654	3.71109	0.045685	NM_001024720	Hmcn1
10358648	2.93582	2.94576	0.009937	NM_001024720	Hmcn1
10358650	3.48661	3.03975	-0.446856	NM_001024720	Hmcn1
10358652	3.20443	3.15904	-0.045387	NM_001024720	Hmcn1
10358654	3.75258	3.95174	0.199154	NM_001024720	Hmcn1
10358656	3.40294	3.88575	0.482806	NM_001024720	Hmcn1
10358658	3.33343	3.57396	0.240525	NM_001024720	Hmcn1
10358660	3.65426	3.20281	-0.451447	NM_001024720	Hmcn1
10358662	3.02146	3.24051	0.219054	NM_001024720	Hmcn1
10358664	2.85773	2.47661	-0.381117	NM_001024720	Hmcn1
10358666	4.17602	4.30981	0.133786	NM_001024720	Hmcn1
10358668	2.71064	2.6947	-0.015944	NM_001024720	Hmcn1
10358670	2.56826	3.14478	0.576523	NM_001024720	Hmcn1
10358672	4.59315	4.6458	0.052651	NM_001024720	Hmcn1
10358675	6.35611	6.54488	0.188772	NM_001039511	Ivns1abp
10358677	6.57629	5.88692	-0.68937	NM_025819	1200016B10Rik
10358698	7.9203	7.72843	-0.191879	NM_011277	Rnf2
10358709	9.26248	9.11833	-0.144157	NM_025379	Cox7b
10358713	5.14449	5.82203	0.677535	NM_197990	1700025G04Rik
10358717	8.05348	8.51411	0.460634	NM_197990	1700025G04Rik
10358726	7.54123	6.9391	-0.602128	NM_025677	Tsen15
10358733	8.23914	7.40665	-0.832494	NM_016846	Rgl1
10358757	8.10987	7.46224	-0.647627	NM_001160257	Smg7
10358787	4.74876	4.8006	0.051838	NM_008485	Lamc2
10358816	9.22985	9.47095	0.241094	NM_010683	Lamc1
10358845	3.6818	4.39471	0.712912	NM_001177359	E330020D12Rik
10358849	9.97258	9.48053	-0.492059	NM_007842	Dhx9
10358879	4.29633	4.3857	0.089377	NM_028749	Npl
10358892	2.62463	2.73792	0.113288	AK154216	F630010C12Rik
10358894	9.67706	9.93852	0.261461	NM_146126	Sord
10358896	3.20025	3.32207	0.121818	ENSMUST00000059036	Rgsl1
10358921	3.74137	4.25911	0.517744	NM_178243	5830403L16Rik
10358928	3.97908	4.43886	0.459776	NM_009782	Cacna1e
10358978	7.37909	6.31972	-1.05937	NM_010500	Ier5
10358982	7.25041	7.87914	0.628732	NM_008209	Mr1
10358991	4.02985	4.39659	0.366738	AK129406	BC034090
10358999	7.58659	7.4895	-0.097094	NM_011273	Xpr1
10359024	5.6298	6.12873	0.498932	ENSMUST00000097531	Gm5532
10359027	5.36609	5.65616	0.290072	NM_010712	Lhx4
10359034	9.43487	9.35009	-0.08478	NM_001024945	Qsox1
10359050	7.5102	7.52592	0.01572	NM_001039184	Cep350
10359078	6.41402	5.85016	-0.563865	NM_001039184	Cep350
10359080	7.72955	7.63944	-0.090114	NM_001039184	Cep350
10359082	7.98324	8.07396	0.090716	NM_001039184	Cep350
10359084	7.93797	7.55435	-0.38362	NM_001039184	Cep350
10359086	7.26139	7.07072	-0.190674	BC089561	Cep350
10359097	6.55441	6.78479	0.230374	NM_001160018	Tor1aip1
10359113	3.44402	3.89373	0.449708	NM_177838	Fam163a
10359118	3.99994	4.02201	0.022065	NM_001134741	Tdrd5
10359136	3.54302	3.51435	-0.028666	BC150932	9430070O13Rik
10359161	9.12504	9.3223	0.197264	NM_009230	Soat1
10359181	7.84096	8.32677	0.485806	NM_023141	Tor3a
10359190	8.79503	8.78313	-0.011894	NM_145413	Fam20b
10359201	6.35659	7.41872	1.06213	NM_001159965	Ralgps2
10359225	3.39062	3.63207	0.241452	BC099580	1700057K13Rik
10359235	7.29006	6.82083	-0.469234	NM_177644	Rasal2
10359255	4.30392	5.02226	0.718347	NM_207583	Fam5b
10359266	4.72844	4.98974	0.261297	NM_001085376	Pappa2
10359280	4.0885	4.36664	0.278141	NM_001085376	Pappa2
10359282	4.29635	4.83121	0.534864	NM_001085376	Pappa2
10359293	3.95774	4.42725	0.469514	ENSMUST00000062159	1600012P17Rik
10359297	10.2601	10.2761	0.016	NM_027862	Atp5h
10359303	2.86612	3.32458	0.458456	ENSMUST00000028061	4930562F07Rik
10359307	4.06808	4.82928	0.761201	NM_177839	Tnn
10359334	10.9629	10.756	-0.20696	NM_009786	Cacybp
10359339	6.83152	6.64284	-0.188679	NM_013862	Rabgap1l
10359375	5.90862	5.79554	-0.113074	NM_001146330	Gpr52
10359377	6.76609	6.58497	-0.181126	NM_173424	Zbtb37
10359386	6.77765	6.52713	-0.250525	NM_172644	Dars2
10359405	7.97262	7.81393	-0.158692	NM_001039482	Klhl20
10359422	9.69796	9.38013	-0.317837	NM_007453	Prdx6
10359428	8.96732	9.00266	0.035345	NM_146104	Aph1a
10359434	2.94857	3.28159	0.333021	NM_010177	Fasl
10359446	7.69061	7.1724	-0.518215	NM_172645	AI848100
10359473	2.9914	3.03558	0.044181	AK016179	4930558K02Rik
10359480	3.95363	3.9623	0.008674	NM_001038619	Dnm3
10359504	3.21473	2.64755	-0.567177	NR_002870	Dnm3os
10359506	7.11072	6.89156	-0.219158	NM_144877	Mettl13
10359518	4.72229	5.432	0.709708	NM_001033269	Eif4e1b
10359520	3.67098	4.20905	0.538077	NM_010865	Myoc
10359525	9.49747	9.20584	-0.29163	NM_001081290	Bat2l2
10359561	3.89778	4.33865	0.440874	NM_144878	Fmo4
10359571	5.28306	6.41562	1.13256	NM_010231	Fmo1
10359582	3.87998	3.88652	0.00654	NM_018881	Fmo2
10359593	3.32412	3.54998	0.225857	NM_008030	Fmo3
10359603	2.92216	3.04015	0.117988	NM_030071	4921528O07Rik
10359624	11.1806	11.0457	-0.13497	NM_175686	Prrx1
10359635	7.99926	7.45754	-0.541721	NM_178883	Gorab
10359642	4.94949	4.47982	-0.469671	XM_001481017	Gm4671
10359644	3.12426	3.24536	0.121101	NM_001143956	Mettl11b
10359648	7.82142	6.91541	-0.906018	NM_028776	Scyl3
10359677	7.77282	7.57956	-0.193265	NM_025505	Blzf1
10359689	9.09112	7.44192	-1.6492	NM_009721	Atp1b1
10359697	3.98386	4.10169	0.117831	NM_008510	Xcl1
10359701	3.8433	4.72388	0.880578	NM_032005	Tbx19
10359713	7.51339	7.60197	0.088577	NM_145512	Sft2d2
10359723	8.41469	7.92916	-0.485528	NM_145513	Tiprl
10359734	7.67278	8.33168	0.658898	NM_028759	Dcaf6
10359754	9.79093	10.5071	0.716165	NM_001083897	Mpzl1
10359762	4.3163	4.65156	0.335267	NM_178593	Rcsd1
10359770	6.38001	5.95753	-0.422485	NM_011137	Pou2f1
10359793	3.92872	3.74523	-0.183489	NM_001033344	Dusp27
10359801	2.47616	2.66141	0.185249	NM_175296	Mael
10359814	5.81921	6.42505	0.605839	FJ024495	Ildr2
10359816	5.75696	5.96442	0.207461	NM_175170	Pogk
10359826	7.77703	7.59792	-0.179112	NM_025650	Uqcr11
10359828	2.60387	2.78393	0.180058	NM_001164312	Gm4847
10359837	3.90615	4.18351	0.277356	NM_172844	Fmo9
10359849	7.18574	6.64508	-0.540659	ENSMUST00000053686	Uck2
10359851	9.55742	9.06333	-0.494094	NM_030724	Uck2
10359859	8.57713	9.34807	0.77094	NR_030461	Mir689-1
10359861	7.83654	7.64402	-0.192517	NM_025569	Mgst3
10359867	4.74097	4.87596	0.134987	NM_001013382	Lrrc52
10359870	9.00254	8.24347	-0.759072	NM_183355	Pbx1
10359890	8.43037	7.62728	-0.803091	NM_023284	Nuf2
10359908	6.84262	4.87936	-1.96326	NM_009062	Rgs4
10359917	8.58421	8.91788	0.333675	NM_010476	Hsd17b7
10359929	10.317	10.7429	0.42591	NM_022563	Ddr2
10359948	8.15579	8.01973	-0.136055	NM_133806	Uap1
10359961	8.96986	8.8103	-0.159563	NM_010633	Uhmk1
10359970	5.49349	5.76196	0.268471	NM_001109985	Nos1ap
10359982	7.8608	7.35626	-0.504536	NM_001081304	Atf6
10360003	7.15921	6.37552	-0.783699	NM_023173	Dusp12
10360012	4.95655	5.45724	0.500689	NM_001029984	Fcrlb
10360018	3.69544	4.10232	0.406874	NM_001160215	Fcrla
10360026	9.80703	9.51659	-0.290437	NM_026219	Uqcrb
10360028	3.48685	3.93209	0.445235	NM_001077189	Fcgr2b
10360040	4.26898	4.40535	0.13637	NM_010188	Fcgr3
10360046	9.94863	9.90808	-0.040542	NM_025321	Sdhc
10360053	4.34038	4.54087	0.200487	NM_025557	Pcp4l1
10360058	7.49775	7.24166	-0.256082	NM_001037170	Tomm40l
10360070	3.84244	4.20924	0.366798	NM_010185	Fcer1g
10360076	9.93256	9.85424	-0.078324	NM_153064	Ndufs2
10360090	7.09112	7.12151	0.030385	NM_008911	Ppox
10360105	8.06461	7.96858	-0.096029	NM_013919	Usp21
10360120	8.65997	8.56303	-0.096947	NM_025388	Ufc1
10360128	9.77345	9.73524	-0.038214	NM_011289	Rpl27
10360130	7.49778	7.56498	0.067204	NM_012049	Nit1
10360139	4.4425	4.6077	0.165197	NM_001033039	Klhdc9
10360145	1.85416	1.67551	-0.17865	AK047216	B930036N10Rik
10360147	4.89061	5.82026	0.929651	NM_019484	Refbp2
10360149	3.18665	3.67557	0.488921	NM_010584	Itln1
10360158	4.33767	4.47795	0.140285	NM_008534	Ly9
10360173	3.22104	3.2705	0.049462	NM_144539	Slamf7
10360187	6.37388	6.44792	0.074038	NM_033509	Vangl2
10360202	3.93523	4.38288	0.447658	NM_010916	Nhlh1
10360205	8.20497	8.32688	0.121907	NM_021607	Ncstn
10360225	9.96798	9.57531	-0.392673	NM_016897	Timm23
10360227	7.58346	7.45638	-0.127082	NM_011063	Pea15a
10360235	3.94869	4.29232	0.343627	NM_009813	Casq1
10360248	3.80449	4.43813	0.633638	NM_013734	Atp1a4
10360270	5.01149	5.52985	0.518364	NM_178405	Atp1a2
10360297	4.70078	4.86965	0.168873	NM_008429	Kcnj9
10360306	3.67143	4.12779	0.456362	NM_029084	Slamf8
10360315	3.11789	3.34648	0.228591	NM_001164725	Fcrl6
10360321	5.33572	5.70029	0.36457	NM_026725	Dusp23
10360324	4.6942	3.69451	-0.999682	XR_030924	Gm2710
10360328	3.03833	3.22249	0.184163	NM_011318	Apcs
10360334	3.15868	3.44263	0.283946	NM_146764	Olfr1408
10360336	2.67433	3.09816	0.423823	NM_146763 // NM_146763	Olfr1406 // Olfr1406
10360338	2.41051	2.70651	0.296006	NM_010184	Fcer1a
10360344	3.28856	3.91477	0.626206	NM_010045	Darc
10360349	4.7823	5.11677	0.33447	NM_053199	Cadm3
10360367	3.14194	3.12342	-0.01852	ENSMUST00000037976	Gm4955
10360370	2.21348	2.83042	0.616946	NM_001024721	BC094916
10360373	3.41013	3.75452	0.34438	NM_001177349	E030037K03Rik
10360377	4.44178	3.98456	-0.457216	BC150711	AI607873
10360382	8.23387	7.32494	-0.908931	NM_008329	Ifi204
10360391	6.17066	5.83209	-0.338563	NM_001045481	Ifi203
10360398	7.0201	5.49119	-1.52891	NM_008327	Ifi202b
10360406	2.92799	2.99585	0.067854	NM_172648	Ifi205
10360410	4.49461	4.50798	0.013368	NM_001005520	Olfr231
10360412	3.95508	4.42681	0.471734	NM_146715	Olfr419
10360415	4.44953	5.10841	0.658874	NM_011825	Grem2
10360418	3.70919	4.11308	0.403896	NM_011880	Rgs7
10360443	9.60216	9.45645	-0.145718	NM_010209	Fh1
10360454	5.85357	5.37889	-0.474677	NM_010098	Opn3
10360460	5.8285	5.90194	0.07344	NM_021350	Chml
10360463	3.1003	3.52572	0.42542	NM_176916	Pld5
10360475	2.49118	2.26213	-0.229047	NM_001039518	B020018G12Rik
10360479	8.68974	8.75322	0.063482	NM_001099637	Cep170
10360504	3.38327	3.12778	-0.255492	NR_029775	Mir350
10360506	8.25769	7.65868	-0.599006	NM_011785	Akt3
10360522	9.54335	9.45956	-0.083796	NM_007422	Adss
10360538	3.57507	3.94822	0.373151	NM_024282	Pppde1
10360540	7.13393	7.87939	0.745456	AK015919	4930527J03Rik
10360542	8.53627	8.39531	-0.140965	NM_025511	Fam36a
10360544	11.3634	10.9416	-0.42176	NM_016805	Hnrnpu
10360563	7.31389	7.3309	0.017013	NM_027188	Smyd3
10360578	11.3938	11.2663	-0.12751	NM_009082	Rpl29
10360580	7.90132	7.22844	-0.67288	NM_008249	Tfb2m
10360589	9.26075	8.80874	-0.452007	NM_026375	Ahctf1
10360629	12.4668	12.3189	-0.14786	NM_001171893	Gm10240
10360631	5.37868	5.92169	0.54301	NM_023341	Cabc1
10360648	6.30262	6.91962	0.616997	NM_011183	Psen2
10360662	6.69145	6.79659	0.105139	NR_003623	Gm5069
10360664	4.86489	5.08036	0.215473	ENSMUST00000070201	Gm10001
10360666	4.3458	4.78238	0.436577	BC120654	6330403A02Rik
10360674	4.60485	5.20982	0.60497	NM_013729	Mixl1
10360679	9.69711	9.68984	-0.00727	NM_008210	H3f3a
10360684	10.7774	10.5209	-0.2565	NM_010145	Ephx1
10360695	8.72482	8.44778	-0.277034	NM_026171	Nvl
10360720	8.99556	8.76326	-0.2323	NM_145514	Wdr26
10360737	10.1108	9.70946	-0.401355	NM_021338	Rpl35a
10360741	5.09686	5.58773	0.49087	NM_207280	Ccdc121
10360745	9.43433	8.85313	-0.5812	NM_133815	Lbr
10360761	3.08104	3.64359	0.562551	ENSMUST00000070987	Gm5533
10360764	7.82532	7.45372	-0.371601	NM_010135	Enah
10360786	3.45501	3.6328	0.177789	NM_001166728	Vmn1r1
10360789	9.95112	10.0058	0.054635	NM_007853	Degs1
10360794	7.78203	7.30061	-0.48142	NM_175127	Fbxo28
10360804	5.26728	5.92884	0.661559	ENSMUST00000097444	Gm10517
10360806	9.9154	9.57265	-0.342748	NM_009794	Capn2
10360828	4.70197	5.19244	0.490471	NM_001033547	4922505E12Rik
10360832	5.71474	5.63825	-0.076493	NM_028516	1700056E22Rik
10360834	6.39131	6.41108	0.019764	NM_008250	Hlx
10360840	4.43864	5.05378	0.615139	NM_001081361	Mosc1
10360848	7.22751	7.42644	0.19893	NM_133684	Mosc2
10360858	5.10437	5.60271	0.498332	NM_178692	C130074G19Rik
10360863	6.26826	6.42339	0.155124	NM_145515	Mark1
10360884	8.22295	8.20763	-0.015321	NM_198653	Iars2
10360909	4.58435	4.83878	0.254435	BC147657	9630028B13Rik
10360912	4.84912	4.97707	0.127943	XR_032381	Gm9722
10360914	7.50785	7.17259	-0.335262	NM_146106	Lyplal1
10360920	6.28387	6.53745	0.253573	NM_009367	Tgfb2
10360934	8.23367	7.50515	-0.728523	NM_026041	Rrp15
10360942	3.73434	3.25147	-0.482868	NM_028848	Spata17
10360957	7.40812	7.27597	-0.132156	NM_172650	Kctd3
10360972	4.98901	4.9619	-0.027112	NM_001159850	Kcnk2
10360983	9.67913	9.2366	-0.442532	NM_019746	Pdcd5
10360985	7.79572	7.03878	-0.756932	NM_001081363	Cenpf
10361007	8.62832	8.54347	-0.084842	NM_026796	Smyd2
10361023	3.52413	3.62991	0.105773	NM_008937	Prox1
10361031	7.38554	7.27092	-0.114617	NM_178775	Rps6kc1
10361055	7.16188	6.72137	-0.440509	NR_027352	Vash2
10361065	7.35874	6.31967	-1.03907	NM_001081259	Mfsd7b
10361075	7.12066	6.88024	-0.240423	NM_001081259	Mfsd7b
10361078	6.10717	6.02949	-0.077687	NM_026895	Tatdn3
10361089	4.77347	4.92186	0.148393	NM_001109759	Fam71a
10361091	5.75319	5.21409	-0.5391	NM_007498	Atf3
10361098	8.6601	8.93582	0.275726	NM_025424	Nenf
10361104	8.14981	8.02892	-0.12089	NM_144880	Ppp2r5a
10361110	7.83313	6.9846	-0.848532	NM_029766	Dtl
10361135	4.65766	5.31426	0.656596	NR_030669	1700034H15Rik
10361139	6.74631	6.46843	-0.277876	NM_011633	Traf5
10361152	9.07023	9.03572	-0.034514	NM_181796	Gstp2
10361156	6.87573	7.01713	0.141396	NM_144814	Rcor3
10361169	6.32102	5.96998	-0.351037	NM_144881	Hhat
10361184	4.26077	4.53137	0.270598	ENSMUST00000057543	A730013G03Rik
10361186	9.03593	9.11826	0.08234	NM_198247	Sertad4
10361191	3.22379	3.37141	0.147627	NM_181546	Syt14
10361200	7.51318	7.25918	-0.254001	NM_145415	AA408296
10361215	3.17422	3.61452	0.4403	NM_153137	Traf3ip3
10361234	4.01245	4.48588	0.473429	NM_008288	Hsd11b1
10361246	5.8279	6.56567	0.737766	NM_008059	G0s2
10361250	3.60045	4.36883	0.768378	NM_144817	Camk1g
10361265	3.4456	3.98646	0.540861	NR_029592	Mir205
10361270	5.09079	4.82028	-0.27051	NM_010778	Cd46
10361282	6.39513	6.24288	-0.152246	NM_013499	Cr1l
10361292	2.68254	3.15038	0.467841	NM_007758	Cr2
10361323	6.95479	6.52545	-0.429336	NM_172546	Cnksr3
10361338	2.81393	3.24577	0.431833	NM_001033391	Ipcef1
10361352	2.40222	2.17	-0.232215	XR_004679	Gm4921
10361358	5.72524	5.19505	-0.530192	NM_001161822	Rgs17
10361366	6.56096	6.43233	-0.128626	NM_175374	Mtrf1l
10361375	8.72723	8.01091	-0.716319	NM_025995	Fbxo5
10361381	6.65219	6.61319	-0.038997	NM_001079686	Syne1
10361509	7.45261	7.44366	-0.008959	NM_001079686	Syne1
10361620	7.33725	7.63854	0.30129	NM_025343	Rmnd1
10361635	6.43642	6.34255	-0.093876	NM_001033466	Zbtb2
10361642	5.95004	6.0491	0.099062	NM_172784	Lrp11
10361651	8.12864	7.56155	-0.567088	NM_145706	Nup43
10361660	8.22593	8.05269	-0.173236	NM_010690	Lats1
10361669	8.44605	8.41784	-0.028214	NM_011835	Katna1
10361680	3.22644	3.94521	0.718771	NM_145418	BC013529
10361682	8.19978	7.99526	-0.204518	NM_026141	Ppil4
10361698	4.20953	4.36131	0.151784	NM_172785	Zc3h12d
10361705	4.3899	4.48213	0.092238	NM_175155	Sash1
10361710	11.2889	11.1358	-0.15313	NR_033630	Gm5177
10361712	7.59657	7.90493	0.308364	NM_172937	Shprh
10361748	8.55996	8.53052	-0.029443	NM_027968	Fbxo30
10361754	3.87632	4.45505	0.578733	NM_010146	Epm2a
10361760	8.08882	6.76399	-1.32483	NM_013898	Timm8a1
10361767	6.28375	6.09811	-0.185641	NM_175102	Sf3b5
10361771	6.098	5.15619	-0.941816	NM_009538	Plagl1
10361790	7.55858	7.82834	0.269763	NM_025799	Fuca2
10361799	7.52581	7.65065	0.124835	NM_025748	Adat2
10361807	5.72119	5.39503	-0.326161	NM_010437	Hivep2
10361816	11.4768	11.3301	-0.14672	NM_207523	Rpl23a
10361818	3.96389	4.29561	0.33172	NM_008703	Nmbr
10361828	9.68163	10.0956	0.414002	NM_010828	Cited2
10361834	4.66689	4.84987	0.182988	NM_138628	Txlnb
10361846	7.98181	7.97568	-0.006128	NM_009048	Reps1
10361867	2.91479	3.47256	0.557765	ENSMUST00000100055	Gm10827
10361869	6.30138	6.89338	0.592005	NM_173390	Nhsl1
10361882	6.23889	6.91238	0.673494	NM_173390	Nhsl1
10361887	7.3949	4.3983	-2.99659	NM_022032	Perp
10361895	2.72002	3.02463	0.304612	NM_053008	Olig3
10361897	7.64138	7.76881	0.127425	NM_010511	Ifngr1
10361906	3.49354	3.7381	0.244561	NM_178258	Il22ra2
10361918	3.1372	3.27191	0.134712	NM_172786	Il20ra
10361926	5.062	4.56059	-0.501411	NM_008580	Map3k5
10361956	4.21897	4.57247	0.353505	NM_008635	Mtap7
10361977	5.23174	5.34924	0.117492	NM_001101561	Gm6251
10361979	9.16218	9.03332	-0.128862	NM_001025392	Bclaf1
10361995	7.32979	6.80621	-0.523583	NM_027930	Fam54a
10362003	2.98358	3.17217	0.18859	AK155606	F730021E23Rik
10362005	7.43356	6.83279	-0.600772	NM_026203	Ahi1
10362033	6.14462	6.21423	0.069612	XR_032199	Gm2467
10362036	9.83059	10.1252	0.294639	NM_019702	Hbs1l
10362052	3.83286	3.78201	-0.050842	NM_178713	Aldh8a1
10362062	4.39833	4.83315	0.434819	ENSMUST00000042671	1700021A07Rik
10362064	4.35616	4.70647	0.350306	BC099546	1700020N01Rik
10362069	3.66239	4.60691	0.944521	ENSMUST00000071008	Gm5420
10362073	7.72436	6.78955	-0.934812	NM_001161845	Sgk1
10362091	4.73165	4.20116	-0.530487	NM_020030	Raet1d
10362097	2.94971	3.0686	0.118887	NM_001177775 // NM_001177775	H60b // H60b
10362102	3.2261	3.6965	0.470399	NR_028580	Gm10825
10362104	4.09964	4.30568	0.206046	NM_178934	Slc2a12
10362113	4.02297	4.27013	0.24716	ENSMUST00000100029	Gm10824
10362115	7.03847	7.6158	0.57733	NM_183116	1110021L09Rik
10362129	3.28193	3.98189	0.699963	NM_011979	Vnn3
10362138	6.88692	7.2074	0.320471	NM_011704	Vnn1
10362147	2.65886	2.88662	0.227757	NM_053205	Taar1
10362149	2.23291	2.16337	-0.069538	NM_001007266	Taar2
10362152	2.77995	3.0342	0.254248	NM_001008429	Taar3
10362154	3.66639	3.9021	0.235709	NM_001008499	Taar4
10362156	4.34414	4.15438	-0.189764	NM_001009574	Taar5
10362158	3.1415	3.54899	0.407483	NM_001010827	Taar7b
10362162	2.41903	2.71597	0.296938	NM_001010838	Taar7d
10362164	2.6564	2.56412	-0.092288	NM_001010835	Taar7e
10362166	3.16149	3.29798	0.136491	NM_001010839	Taar7f
10362168	3.76392	3.8697	0.105775	NM_001010830	Taar8a
10362171	8.3526	8.63816	0.285559	NM_016797	Stx7
10362186	3.91155	4.15614	0.244591	NM_021509	Moxd1
10362201	9.90576	10.0049	0.099104	NM_010217	Ctgf
10362210	8.13689	8.25559	0.118697	NM_001166416	Med23
10362245	9.32266	9.94459	0.621933	NM_013511	Epb4.1l2
10362273	4.47382	5.18193	0.708101	NR_028030	Gm9767
10362275	3.23833	3.20484	-0.033485	NM_001115154	Samd3
10362294	7.67282	7.01968	-0.653139	NM_176837	Arhgap18
10362310	10.0632	9.71507	-0.348159	NM_009456	Ube2l3
10362314	8.42313	8.82566	0.402522	NM_008983	Ptprk
10362350	2.96927	3.22686	0.257584	NM_178666	Themis
10362359	10.3867	9.89687	-0.489823	NM_018858	Pebp1
10362363	4.29745	5.71572	1.41826	NM_026138	6330407J23Rik
10362372	3.91942	4.78221	0.862789	NM_001162537	9330159F19Rik
10362379	6.93509	6.71	-0.225089	NM_025855	Echdc1
10362392	10.6209	10.2052	-0.41566	NM_134101	Psmd2
10362394	6.78133	7.05216	0.270828	NM_027168	Hddc2
10362404	2.971	2.87433	-0.09667	NM_029726	Trdn
10362416	1.82763	1.68483	-0.142803	NM_029726	Trdn
10362418	2.29287	2.09509	-0.197783	NM_029726	Trdn
10362420	4.536	4.92963	0.39363	NM_029726	Trdn
10362422	1.6594	1.97725	0.317853	NM_029726	Trdn
10362424	2.61263	2.34323	-0.269402	NM_029726	Trdn
10362426	2.37318	2.80185	0.42867	NM_029726	Trdn
10362428	3.23244	3.4397	0.20726	NM_029726	Trdn
10362432	5.42445	5.55091	0.126465	NM_029726	Trdn
10362434	2.51411	4.70617	2.19206	NM_029726	Trdn
10362436	2.15391	2.02631	-0.127601	NM_029726	Trdn
10362440	2.00974	1.8739	-0.135832	NM_029726	Trdn
10362442	2.74881	2.04683	-0.701988	NM_029726	Trdn
10362446	3.57077	4.01872	0.44795	NM_029726	Trdn
10362450	5.19725	5.14152	-0.05573	NM_029726	Trdn
10362454	2.23685	1.80194	-0.434908	NM_029726	Trdn
10362456	1.6619	1.69764	0.035734	NM_029726	Trdn
10362458	2.15436	2.26647	0.112114	NM_029726	Trdn
10362462	2.16563	2.04007	-0.125564	NM_029726	Trdn
10362464	2.12292	2.10217	-0.020746	NM_020565	Sult3a1
10362472	3.4558	3.73961	0.283814	NM_001162957	Rsph4a
10362479	4.5005	4.26042	-0.240076	NM_001162937	Bet3l
10362487	8.38339	8.67412	0.290736	NM_009433	Tspyl1
10362490	5.99451	6.55539	0.560875	NM_030203	Tspyl4
10362495	4.21695	4.20743	-0.009515	NM_009925	Col10a1
10362499	6.63747	6.39001	-0.247465	NM_001159544	Frk
10362511	6.04379	6.25909	0.215298	NM_010359	Gstm3
10362513	3.71114	3.89877	0.187628	NM_001081208	Hs3st5
10362520	10.305	10.0514	-0.25357	NM_008229	Hdac2
10362534	5.79616	6.31907	0.522906	BC112909	5930403N24Rik
10362538	7.24362	9.14142	1.89781	NM_010681	Lama4
10362581	6.76164	6.36717	-0.394475	NM_028006	Tube1
10362593	11.7361	11.2826	-0.45354	NM_008722	Npm1
10362596	7.8102	7.76531	-0.044896	NM_001122893	Fyn
10362615	7.17998	6.98179	-0.198183	NM_134000	Traf3ip2
10362628	4.44027	4.38851	-0.051759	XR_032344	Gm8899
10362633	8.05287	7.84894	-0.203926	NM_011264	Rev3l
10362669	6.16798	6.53335	0.365374	ENSMUST00000099957	4930547M16Rik
10362674	5.72773	5.40209	-0.325637	NR_002842	Rnu3a
10362676	8.01784	9.04489	1.02705	NM_001168304	Cdk19
10362692	4.3181	4.9015	0.5834	NM_027572	Slc22a16
10362701	3.06953	3.17613	0.106608	NM_027442	Ddo
10362711	4.6908	5.00293	0.312125	BC147317	9030224M15Rik
10362717	6.08323	5.56131	-0.521919	NM_031877	Wasf1
10362729	3.07512	3.27157	0.19645	XR_032514	Akd1
10362745	3.81536	4.44243	0.627062	XR_032514	Akd1
10362758	6.76457	6.68532	-0.079246	NM_153398	Zbtb24
10362767	6.78229	7.67361	0.891315	NM_138315	Mical1
10362794	2.77469	3.24095	0.466261	NM_028430	Ppil6
10362803	10.3213	10.655	0.33376	NM_016898	Cd164
10362811	7.76489	8.47923	0.714335	NM_001162908	Sesn1
10362823	9.9028	10.1705	0.267721	NM_017472	Snx3
10362829	7.82317	8.29234	0.469167	NM_172416	Ostm1
10362837	9.21036	9.24159	0.031229	NM_153055	Sec63
10362861	4.68435	5.33219	0.64784	NM_172938	Scml4
10362874	5.19322	5.72158	0.528356	NM_172419	9030612E09Rik
10362876	6.20869	6.10585	-0.102835	NM_027772	Pdss2
10362886	5.96282	5.85419	-0.108631	NM_199028	Bend3
10362892	8.51443	8.17494	-0.339483	NM_025571	Magmas
10362896	4.73072	2.75003	-1.98069	NM_009846	Cd24a
10362899	6.08101	6.20441	0.123397	NR_033558	F830002L21Rik
10362904	7.21598	6.94161	-0.274372	NM_130892	Rtn4ip1
10362916	5.83541	6.48451	0.649103	NM_172393	Aim1
10362922	7.71009	7.73722	0.027136	NM_053069	Atg5
10362937	5.94156	5.78348	-0.158075	XR_033422	Gm6983
10362941	9.88347	9.80124	-0.082232	NM_011156	Prep
10362959	4.91397	5.51182	0.597853	NM_024286	Popdc3
10362968	4.98865	5.49236	0.503709	NM_024285	Bves
10362974	7.03388	6.85014	-0.183749	NM_172473	Hace1
10363000	11.0011	11.2088	0.20762	NM_001037741	Gpx4
10363007	8.7688	8.48071	-0.288088	NM_001146089	Ascc3
10363056	4.38299	5.09603	0.713034	NM_011376	Sim1
10363070	2.44002	2.47876	0.038745	NM_008147	Gp49a
10363082	3.29147	3.17958	-0.111895	NM_013532	Lilrb4
10363090	3.56379	3.66513	0.101336	NM_001159389	Rfx6
10363112	5.70253	6.25103	0.548497	NM_153786	Vgll2
10363118	6.49913	6.19334	-0.305799	NM_025705	Dcbld1
10363130	4.1068	4.69449	0.587686	NM_053187	Gopc
10363132	2.87329	3.25388	0.38059	NM_025684	Nepn
10363137	9.34735	9.30197	-0.045376	NM_030250	Nus1
10363144	5.50896	5.91248	0.403524	ENSMUST00000098764	Gm10674
10363146	3.54165	3.89547	0.353827	NM_178675	Slc35f1
10363157	3.21703	3.45357	0.236541	NM_001141927	Pln
10363161	4.36969	5.10236	0.732667	NM_178745	Tmem229b
10363163	6.76384	6.47299	-0.29085	NM_025541	Asf1a
10363170	3.83118	3.84785	0.016669	NM_001163833	Msl3l2
10363173	9.24362	9.39844	0.154821	NM_010288	Gja1
10363178	12.1308	11.803	-0.32777	NM_008722	Npm1
10363181	4.2411	3.90409	-0.337011	NM_029019	Stard6
10363185	4.25101	4.43917	0.188169	ENSMUST00000067972	Gm9956
10363195	7.58354	7.48978	-0.093763	NM_008297	Hsf2
10363210	3.81948	4.25131	0.431832	NM_008863	Pkib
10363224	3.74464	4.05502	0.31038	NM_021272	Fabp7
10363231	5.0606	7.0164	1.9558	NM_020561	Smpdl3a
10363241	6.73565	6.78719	0.051543	NM_027375	Gcc2
10363265	8.77415	8.87542	0.101269	NM_026148	Lims1
10363281	9.24666	9.29518	0.048514	NM_011240	Ranbp2
10363312	5.98703	5.8052	-0.181829	NM_001162956	Ccdc138
10363333	6.03871	6.27509	0.236382	NM_172788	Sh3rf3
10363346	6.10657	6.25256	0.145988	NM_172939	Ankrd57
10363350	9.39643	9.2957	-0.100728	NM_011030	P4ha1
10363368	9.89988	9.58301	-0.316865	NM_016897	Timm23
10363372	4.04923	4.0263	-0.022932	NM_023530	Pla2g12b
10363379	9.1846	9.49408	0.309473	NM_144822	Cbara1
10363392	6.97189	7.25996	0.288076	NM_019965	Dnajb12
10363403	6.74166	7.05031	0.308653	NM_026937	Ascc1
10363415	4.53692	4.62128	0.084365	NM_052994	Spock2
10363430	11.8272	12.3052	0.47798	NM_001146120	Psap
10363445	4.89248	5.45746	0.564978	NM_028732	4632428N05Rik
10363455	3.60268	4.57171	0.969032	NM_025273	Pcbd1
10363460	4.16637	4.22554	0.059171	NM_001017433	Tbata
10363475	5.14849	5.66972	0.521225	NM_011073	Prf1
10363479	11.0956	10.8356	-0.25999	NM_011975	Rpl27a
10363481	4.84075	5.34336	0.502607	NM_013611	Nodal
10363486	6.76886	6.90161	0.13275	NM_153542	Lrrc20
10363492	4.54017	4.76987	0.229699	NM_001177511	Npffr1
10363498	9.45514	8.19554	-1.25961	NM_026438	Ppa1
10363512	10.7326	10.7888	0.05618	NM_009120	Sar1a
10363522	8.03417	7.84355	-0.190618	NM_027912	Tysnd1
10363528	6.88311	6.86532	-0.017791	NM_001039194	Aifm2
10363541	7.57546	5.38299	-2.19247	NM_007494	Ass1
10363545	3.97572	4.41411	0.438388	NM_009719	Neurog3
10363551	4.34329	4.75223	0.408937	NM_009314	Tacr2
10363557	4.52126	4.5014	-0.019862	NM_181423	Supv3l1
10363559	4.65846	5.23253	0.574073	NM_028197	2510003E04Rik
10363561	4.94949	4.47982	-0.469671	XM_001480931	Gm4638
10363563	7.74305	7.49269	-0.250359	NM_175194	Slc25a16
10363575	5.93403	5.74768	-0.186351	NM_177372	Dna2
10363599	7.06734	7.43364	0.366302	NM_027425	Rufy2
10363622	5.93778	6.45142	0.513644	NM_026085	3110049J23Rik
10363629	4.91638	5.30079	0.384413	NM_026701	Pbld
10363639	6.93003	7.83742	0.907385	NM_016864	Atoh7
10363641	8.9046	8.56625	-0.338351	NM_026101	Herc4
10363667	3.69686	3.82619	0.129329	ENSMUST00000120239	Sirt1
10363669	6.27299	5.96026	-0.312733	NM_013888	Dnajc12
10363676	3.89001	3.95519	0.065181	NM_001164376	Ctnna3
10363696	2.61424	3.15412	0.539877	AK085450	D630028G08Rik
10363699	12.293	12.0854	-0.20759	NM_009096	Rps6
10363703	7.22897	7.15155	-0.077423	NM_207221	Jmjd1c
10363706	8.62725	8.53591	-0.091334	NM_207221	Jmjd1c
10363735	5.7176	5.17159	-0.546016	NM_010118	Egr2
10363741	4.46934	4.49255	0.023206	ENSMUST00000099661	Gm10797
10363743	5.4464	4.60225	-0.84415	NM_001081346	Rtkn2
10363762	4.98187	5.15894	0.17707	NM_177794	Tmem26
10363773	5.55152	6.34179	0.790274	NM_001081347	Rhobtb1
10363786	6.93589	4.98319	-1.9527	NM_146005	Ank3
10363845	7.85766	7.96146	0.103804	NM_001111121	Ccdc6
10363856	4.31345	4.76721	0.453755	ENSMUST00000020090	2310015B20Rik
10363860	5.39854	5.77979	0.38125	NM_025807	Slc16a9
10363868	6.06754	6.85597	0.788431	NM_024244	Fam13c
10363887	3.97909	3.52188	-0.457202	NM_031397	Bicc1
10363894	7.61691	7.2772	-0.339715	NM_027184	Ipmk
10363901	7.30744	6.38639	-0.921053	NM_023794	Etv5
10363903	9.10111	8.97615	-0.124957	NM_001145209	Hbs1l
10363905	9.92531	9.26574	-0.65957	NM_025635	Zwint
10363917	4.71434	4.36561	-0.348731	XR_032325	Gm5778
10363921	3.90586	4.09533	0.189473	NM_023115	Pcdh15
10363962	4.36142	4.72674	0.365322	NM_010311	Gnaz
10363970	5.76864	5.47372	-0.294921	NM_029781	Rab36
10363983	7.48929	7.67704	0.18775	NM_001081412	Bcr
10364009	7.46873	7.96556	0.49683	NM_001081412	Bcr
10364011	8.6447	8.80264	0.157941	NM_153406	Cytsa
10364030	4.33707	4.74281	0.405744	NM_009630	Adora2a
10364035	7.72824	7.62223	-0.106014	NR_033602	Gm5779
10364038	3.88211	3.99202	0.109908	NM_133995	Upb1
10364051	10.7591	10.4265	-0.33264	NM_026095	Snrpd3
10364056	5.07503	5.29085	0.215821	NM_008116	Ggt1
10364072	4.37698	4.83979	0.462805	NM_011820	Ggt5
10364093	5.07435	5.6027	0.528348	NM_024440	Derl3
10364102	4.47695	5.11303	0.636082	NM_175329	Chchd10
10364109	4.3792	4.84682	0.467624	NM_009514	Vpreb3
10364112	3.89702	4.2759	0.378888	NM_198635	Gm5134
10364130	7.63337	7.67986	0.046486	NM_177475	Zfp280b
10364134	3.9141	4.30525	0.391147	NM_133184	Slc5a4a
10364149	4.83211	6.12599	1.29388	NM_009115	S100b
10364153	4.06477	4.14096	0.076196	NM_008787	Pcnt
10364155	4.98566	5.4555	0.469837	NM_029816	2610028H24Rik
10364164	7.70039	7.53619	-0.1642	NM_019434	Mcm3ap
10364194	8.4897	8.52333	0.033633	NM_146006	Lss
10364217	4.06724	4.83643	0.769191	NM_029661	1700027D21Rik
10364222	5.65911	5.94141	0.282298	NM_080845	Ftcd
10364237	4.73072	5.55386	0.823143	ENSMUST00000099552	Gm10787
10364239	7.96189	7.71049	-0.251406	NM_031196	Slc19a1
10364251	9.06311	9.04506	-0.01805	NM_030262	Pofut2
10364262	4.50029	4.65824	0.157945	NM_008404	Itgb2
10364280	9.90741	10.0803	0.172857	NM_145925	Pttg1ip
10364287	8.46679	7.75881	-0.707989	NM_019929	Sumo3
10364293	8.27351	8.2494	-0.024102	NM_019803	Ube2g2
10364301	4.23357	4.67246	0.438881	AJ487520	C330046G03Rik
10364315	5.49494	5.70658	0.211642	NR_026831	LOC16697
10364321	3.92322	4.04415	0.120935	NM_010670	Krtap12-1
10364326	4.86214	5.52845	0.666301	NM_001024709	Krtap10-10
10364328	6.68102	7.32659	0.645576	NM_001162944	Gm10318
10364331	3.239	3.86556	0.626559	NR_015547	1700009J07Rik
10364338	7.04007	7.33545	0.295383	NM_026431	1810043G02Rik
10364346	3.61306	3.7927	0.17964	NM_019448	Dnmt3l
10364361	3.98359	3.97345	-0.010139	NM_015790	Icosl
10364373	8.43942	7.97544	-0.463984	NM_025349	Lsm7
10364375	8.08973	7.9487	-0.141025	NM_007793	Cstb
10364381	4.38631	4.79962	0.413313	ENSMUST00000095474	Olfr1358
10364383	2.87627	3.02874	0.152466	XR_031840	Gm5951
10364385	7.82414	8.06909	0.244947	NM_173751	Ilvbl
10364402	4.89624	4.80381	-0.092433	NM_009200	Slc1a6
10364413	2.42513	2.27109	-0.154038	NM_207571	Olfr1355
10364415	3.05279	3.05279	0	NM_207201	Olfr8
10364417	2.25699	2.1613	-0.095697	NM_207201	Olfr8
10364419	2.82077	3.0392	0.218432	NM_147042	Olfr1353
10364424	2.52045	3.00352	0.483071	NM_147071	Olfr1352
10364426	2.84785	2.99192	0.144069	NM_147040	Olfr1351
10364428	2.40668	2.94798	0.541293	NM_147041	Olfr57
10364430	2.54748	2.4647	-0.082779	NM_175936	Vmn2r81
10364438	2.50514	2.63255	0.127412	NM_001104537	Vmn2r83
10364441	2.50942	2.80525	0.295825	NM_001104537	Vmn2r83
10364444	4.32988	4.9852	0.655322	NM_013591	Madcam1
10364451	7.74259	7.94996	0.207367	NM_148934	Gm16517
10364455	8.35329	7.77599	-0.577305	NM_177613	Cdc34
10364460	4.85409	5.20017	0.346082	NM_008504	Gzmm
10364468	9.81139	9.84381	0.032423	NM_009768	Bsg
10364478	4.88354	5.41846	0.534923	NM_008226	Hcn2
10364489	5.08056	5.80245	0.721889	NM_023304	Fgf22
10364494	5.76202	5.66091	-0.101112	NM_031380	Fstl3
10364502	7.32253	7.93846	0.615925	NM_023128	Palm
10364511	4.25488	4.69964	0.444761	BC013508	9130017N09Rik
10364518	9.77738	9.27618	-0.501206	NM_001077363	Ptbp1
10364529	3.97255	4.35755	0.384998	NM_011178	Prtn3
10364535	3.90191	4.54657	0.64466	NM_015779	Elane
10364542	4.9618	5.48866	0.526861	NM_013459	Cfd
10364550	5.03316	5.32515	0.29199	NM_053244	Kiss1r
10364559	5.75624	5.71564	-0.040603	NM_007880	Arid3a
10364571	8.48475	8.1463	-0.338449	NM_175450	Wdr18
10364583	4.85844	5.3496	0.491161	NM_130455	Grin3b
10364593	10.5093	10.0791	-0.43021	NM_007725	Cnn2
10364601	6.09164	6.31837	0.226726	NM_013850	Abca7
10364650	4.42325	4.79208	0.368834	NM_001142701	Hmha1
10364675	10.3841	10.5878	0.20368	NM_008162	Gpx4
10364683	9.24387	9.09756	-0.146318	NM_011492	Stk11
10364696	11.2325	11.1027	-0.12978	NM_025313	Atp5d
10364702	8.50064	7.86652	-0.634123	NM_021565	Midn
10364712	7.8867	7.89635	0.009641	NM_007705	Cirbp
10364718	6.64286	6.97867	0.335806	BC146018	1600002K03Rik
10364722	5.95747	6.50954	0.552071	NM_007909	Efna2
10364728	7.38725	7.13649	-0.250764	NM_023431	Mum1
10364744	9.70858	9.70098	-0.007596	NM_029272	Ndufs7
10364752	9.25945	8.93158	-0.327872	NM_133188	Dazap1
10364766	10.3435	10.336	-0.00752	NM_009091	Rps15
10364769	5.20848	5.49991	0.29143	NM_011789	Apc2
10364784	5.68282	6.11344	0.430624	NM_139292	Reep6
10364792	4.97274	5.38888	0.416141	NM_183152	Plk5
10364810	4.95154	5.69164	0.740104	NM_139226	Onecut3
10364814	9.09096	9.39936	0.308399	NM_019575	Scamp4
10364824	9.36101	9.16737	-0.193632	NM_134002	Csnk1g2
10364841	5.39478	6.01782	0.623036	NM_027829	9030607L17Rik
10364856	7.48335	6.75037	-0.732977	NM_199322	Dot1l
10364888	7.05704	6.62859	-0.428455	ENSMUST00000105336	Dot1l
10364890	7.80769	7.35508	-0.452606	NM_013651	Sf3a2
10364903	4.96136	5.14924	0.187876	NM_007445	Amh
10364909	11.0358	10.9942	-0.04161	NM_008753	Oaz1
10364916	7.90536	8.08283	0.177471	NM_175195	3110056O03Rik
10364932	4.60562	5.02815	0.422524	NM_001081688	Tmprss9
10364950	8.62765	7.81337	-0.814288	NM_008655	Gadd45b
10364955	6.90152	6.50359	-0.397927	NM_022653	Thop1
10364971	8.76842	8.67009	-0.098329	NM_023138	Map2k2
10364984	6.60937	6.40376	-0.205611	NM_010731	Zbtb7a
10364990	12.1285	12.1923	0.06381	NM_007907	Eef2
10365003	5.16817	4.1913	-0.976869	NR_028549	Snord37
10365005	8.62771	8.62075	-0.006967	NM_007828	Dapk3
10365015	5.67473	6.2861	0.611368	NM_001034895	Zfr2
10365037	5.26932	5.74641	0.477089	NM_010768	Matk
10365056	7.95936	8.09421	0.134848	NM_018758	Apba3
10365069	7.30823	7.49183	0.183604	NM_008844	Pip5k1c
10365088	7.50002	7.32028	-0.179735	NM_027381	2510012J08Rik
10365098	5.02985	5.35853	0.328679	NM_009325	Tbxa2r
10365104	6.56884	6.93994	0.371093	BC119790	F630110N24Rik
10365116	8.31905	7.95389	-0.36516	NM_133964	Dohh
10365127	5.75069	6.13295	0.382257	NM_001099917	2210404O07Rik
10365132	6.09172	6.28859	0.196871	NM_008688	Nfic
10365136	9.81828	9.5681	-0.250184	NM_010347	Aes
10365145	6.71552	6.99243	0.276907	NM_019725	Tle2
10365170	4.47229	4.27296	-0.199328	NR_030677	BC025920
10365174	5.66493	6.14603	0.481097	NM_027480	Ankrd24
10365199	6.80184	6.49772	-0.304125	NM_001142963	Gm10778
10365204	4.54362	4.31461	-0.229011	ENSMUST00000099432	Gm10777
10365206	6.55424	6.28493	-0.26931	ENSMUST00000099431	Gm8290
10365208	6.11995	5.50371	-0.616249	NM_001024626	Zfp873
10365217	5.49584	5.39168	-0.104164	ENSMUST00000099430	Gm10776
10365219	7.2046	7.50279	0.298195	DQ459435	Gm4924
10365225	4.26385	3.38038	-0.88347	AK149107	Gm4924
10365227	9.30174	9.2603	-0.041442	NM_018829	Ap3m1
10365230	8.5093	7.92942	-0.579875	NM_172552	Tdg
10365242	8.63748	8.49213	-0.145356	NM_001081218	Hcfc2
10365260	9.81158	9.18362	-0.627963	NM_001042523	Txnrd1
10365282	5.43723	5.79322	0.355994	ENSMUST00000076984	1700028I16Rik
10365286	6.87872	5.8419	-1.03682	NM_025499	Eid3
10365288	9.6514	9.26037	-0.391024	NM_020024	Taf10
10365290	6.26272	7.01902	0.756307	NM_021439	Chst11
10365297	8.93163	8.5288	-0.402822	NM_026579	D10Wsu102e
10365302	9.80481	10.4791	0.674247	NM_001033375	A230046K03Rik
10365339	3.6911	4.14615	0.455049	ENSMUST00000020222	4930463O16Rik
10365344	5.83401	6.30106	0.467052	NM_146008	Tcp11l2
10365355	8.16446	7.92088	-0.243586	NM_027423	Polr3b
10365384	3.26944	3.55132	0.281878	NM_001024918	Rfx4
10365408	8.07077	7.85938	-0.211394	NM_183172	Ric8b
10365420	8.64273	8.38635	-0.256376	NM_001013028	AI597468
10365426	9.13924	8.91418	-0.225058	NM_011967	Psma5
10365428	5.48377	5.02798	-0.455796	NM_028709	Btbd11
10365450	8.25516	7.88858	-0.366579	NM_133993	Pwp1
10365469	4.79671	5.18463	0.387917	NM_001163614	Ascl4
10365471	7.52989	7.58535	0.055454	NM_153195	Fbxo7
10365482	11.1925	11.49	0.29747	NM_011595	Timp3
10365492	2.13307	2.22702	0.093948	XM_487135	Gm5174
10365495	4.44005	4.40692	-0.033136	NM_001003910	BC030307
10365518	7.71358	7.78899	0.075409	NM_175331	Nt5dc3
10365535	2.31834	2.13106	-0.187284	AF285583	Tex18
10365537	3.09775	3.10639	0.00864	NM_029685	1700113H08Rik
10365543	2.53059	2.33998	-0.190614	ENSMUST00000099389	Gm10764
10365545	4.13477	4.82442	0.689647	NM_008777	Pah
10365559	5.75602	4.85752	-0.898505	NM_010512	Igf1
10365572	4.53172	3.94838	-0.583343	NR_000040 // NR_000040 // NR_000040 // NR_000040	Tyms-ps // Tyms-ps // Tyms-ps // Tyms-ps
10365574	4.72729	4.5046	-0.222696	NM_029971	Pmch
10365578	7.77523	7.28926	-0.485963	NM_028334	Nup37
10365590	7.92528	8.14419	0.218903	NM_026070	Ccdc53
10365601	7.8961	8.06547	0.169369	NM_001004164	Gnptab
10365627	2.42199	2.13528	-0.286711	NM_011517	Sycp3
10365637	10.4339	10.476	0.0421	NM_025859	Arl1
10365640	3.11777	3.67396	0.556191	NM_145423	Slc5a8
10365658	7.90456	7.71159	-0.19297	NM_029166	Uhrf1bp1l
10365682	4.3575	4.30974	-0.047759	NM_001128086	Anks1b
10365714	8.31646	7.9744	-0.342068	NM_011343	Sec61g
10365716	7.4818	7.47939	-0.002411	NM_026166	Ikbip
10365723	4.18939	4.54537	0.355978	XM_001476977	Gm16484
10365729	7.77135	7.49972	-0.271629	NM_146239	Cdk17
10365749	7.90765	7.55513	-0.352516	NM_008517	Lta4h
10365769	4.33769	4.56118	0.22349	NM_010401	Hal
10365792	2.32609	2.62441	0.29832	NM_175488	Ccdc38
10365812	3.22169	3.77007	0.548383	AK016739	4933408J17Rik
10365817	5.6313	6.27	0.638701	NM_021320	Ntn4
10365833	3.47821	3.81101	0.332799	NM_183199	Usp44
10365845	6.01651	5.53521	-0.481296	NM_053072	Fgd6
10365870	7.24339	7.41145	0.168053	NM_011629	Nr2c1
10365887	7.76537	7.87587	0.110505	NM_025551	Ndufa12
10365891	6.30636	6.63868	0.332321	NM_172051	Tmcc3
10365899	7.15311	6.63912	-0.513992	NM_029852	Ccdc41
10365918	9.42589	9.0068	-0.419087	NM_080560	Ube2n
10365926	3.72423	4.2627	0.538469	ENSMUST00000084674	4732465J04Rik
10365933	8.34214	8.26818	-0.07396	NM_001001932	Eea1
10365966	2.99504	3.3109	0.315867	ENSMUST00000074615	Gm5426
10365971	10.1899	9.92314	-0.266742	NM_007569	Btg1
10365974	7.00997	8.38866	1.37869	NM_007833	Dcn
10365983	3.44587	3.84103	0.395162	NM_008524	Lum
10365987	3.46558	3.47453	0.008952	NM_008438	Kera
10365991	4.67696	5.06182	0.38486	NM_007884	Epyc
10366000	3.15138	3.57886	0.427479	NM_025724	4921510H08Rik
10366004	9.98046	10.1193	0.138823	NM_026482	Atp2b1
10366026	7.5248	6.86364	-0.661165	NM_027740	Poc1b
10366038	7.11447	7.46993	0.355458	NM_015737	Galnt4
10366043	8.13172	6.68126	-1.45046	NM_026268	Dusp6
10366048	3.22994	3.72206	0.492123	ENSMUST00000060657	B530045E10Rik
10366052	8.32335	9.80798	1.48463	NM_013598	Kitl
10366070	4.9072	4.69901	-0.208188	NM_001166634	Gm4302
10366073	6.0964	5.46625	-0.630142	NM_146009	Cep290
10366131	2.78546	2.92456	0.139103	NM_001081246	1700017N19Rik
10366144	2.36066	2.3462	-0.014464	NM_001162369	Mgat4c
10366153	3.14019	2.82351	-0.316683	NM_146240	Rassf9
10366161	4.28796	4.22646	-0.061495	XR_033492	Gm5175
10366163	4.71137	3.33641	-1.37495	NM_175328	Slc6a15
10366180	4.21568	3.47881	-0.73687	NM_001177535	Gm4340
10366186	8.52286	8.03462	-0.48824	NM_025602	Ccdc59
10366196	3.6044	3.81691	0.212505	NM_177373	Ppfia2
10366229	3.94039	4.26997	0.329584	NM_001039354	Lin7a
10366238	9.11928	9.06547	-0.053805	NM_027892	Ppp1r12a
10366266	6.49318	6.25817	-0.235005	NM_054056	Pawr
10366277	7.39031	6.97256	-0.417754	NM_178609	E2f7
10366293	9.82936	9.16887	-0.660492	NM_007792	Csrp2
10366301	10.8596	10.5504	-0.30917	NM_011290	Rpl6
10366310	7.71128	7.5514	-0.159885	NM_175489	Osbpl8
10366335	5.85313	5.96313	0.109996	NM_027914	Bbs10
10366337	9.72901	9.14094	-0.588069	NM_001146707	Nap1l1
10366344	6.22873	6.04762	-0.18111	NR_033603	Gm5176
10366346	7.95931	6.79277	-1.16654	NM_009344	Phlda1
10366350	8.44316	7.7948	-0.648361	NM_178610	Krr1
10366362	2.67482	2.57824	-0.096576	NM_027018	Glipr1l1
10366368	2.51025	2.95737	0.447121	NM_026223	Glipr1l2
10366376	3.30226	3.63111	0.328857	NM_178278	Caps2
10366391	3.99597	3.94491	-0.051057	NM_001025581	Kcnc2
10366399	5.07557	5.13486	0.059293	NM_001033474	4921506J03Rik
10366407	4.93324	4.58248	-0.350755	ENSMUST00000099268	Gm10752
10366409	8.50581	8.62953	0.123721	NM_001033261	Zfc3h1
10366446	4.21463	4.10618	-0.108444	NM_146010	Tspan8
10366457	3.73473	4.00182	0.267096	NM_011217	Ptprr
10366476	4.96223	6.43067	1.46844	NM_029928	Ptprb
10366514	4.23913	4.87272	0.633587	NR_028107	1700058G18Rik
10366517	4.28529	4.83056	0.54526	NM_021452	Kcnmb4
10366519	4.05182	4.6673	0.615482	NM_001037846	Cnot2
10366522	11.0534	11.0471	-0.00624	NM_009082	Rpl29
10366524	3.40593	3.14681	-0.259123	NR_027846	D630029K05Rik
10366528	2.88505	3.26112	0.376076	NM_001007583	Best3
10366539	2.60418	2.66823	0.06405	ENSMUST00000099240	Gm10747
10366541	4.0732	4.53376	0.460555	NM_146242	Lrrc10
10366544	6.57745	6.54682	-0.030633	AF221104 // AF221104 // AF221104 // AF221104	Kifc5c // Kifc5c // Kifc5c // Kifc5c
10366546	3.19721	3.64734	0.450125	NM_027468	Cpm
10366554	6.61167	6.06224	-0.549437	NM_001162904	Mdm1
10366572	3.94163	4.00645	0.064821	NM_016971	Il22
10366579	8.29755	7.84474	-0.452816	AK150562	Cdc5l
10366586	4.40436	4.73286	0.328501	NM_008337	Ifng
10366595	4.32682	4.4125	0.085678	NM_001014390	Dyrk2
10366597	4.44829	4.69687	0.248578	NM_028736	Grip1
10366630	8.34697	8.51663	0.169662	NM_026617	Tmbim4
[truncated: 23,469 more rows]
